# Supplementary material for: MBNL splicing factors regulate the microtranscriptome of skeletal muscles
Source: Nucleic Acids Res. 2024 Sep 11;52(19):12055–73. doi: 10.1093/nar/gkae774 (PMC11514471; doi:10.1093/nar/gkae774)
Supplement: gkae774_Supplemental_Files [file gkae774_supplemental_files.zip]

Archive with 2 entries (2 files):
- Supplementary tables.xlsx
- Supplements.pdf
