# Supplementary material for: MBNL splicing factors regulate the microtranscriptome of skeletal muscles
Source: Nucleic Acids Res. 2024 Sep 11;52(19):12055–73. doi: 10.1093/nar/gkae774 (PMC11514471; doi:10.1093/nar/gkae774)
Supplement: gkae774_Supplemental_Files [file gkae774_supplemental_files.zip › Supplementary tables.xlsx]

## Sheet: Tab. S1 WT vs Mbnl1KO
small RNA-seq results, quadriceps, WT vs Mbnl1KO
miRNA name	baseMean	log2FoldChange	lfcSE	stat	pvalue	padj
mmu-miR-206-3p|mmu-mir-206	13555.5	1.6438	0.126395	13.0052	1.1425e-38	4.77567e-36
mmu-miR-23b-3p|mmu-mir-23b	15964.7	0.904313	0.0718851	12.58	2.72101e-36	5.68691e-34
mmu-miR-381-3p|mmu-mir-381	595.107	2.87679	0.23396	12.2961	9.51024e-35	1.32509e-32
mmu-miR-541-5p|mmu-mir-541	1516.65	1.45668	0.129308	11.2652	1.94987e-29	2.03762e-27
mmu-miR-369-3p|mmu-mir-369	1236.38	1.49429	0.137279	10.8851	1.35823e-27	1.13548e-25
mmu-miR-23a-3p|mmu-mir-23a	34830.7	0.873203	0.0836149	10.4432	1.57481e-25	1.09712e-23
mmu-miR-543-3p|mmu-mir-543	194.174	2.19914	0.214332	10.2604	1.0624e-24	6.34402e-23
mmu-miR-24-3p|mmu-mir-24-1	57014.5	1.3777	0.135491	10.1682	2.74881e-24	1.27667e-22
mmu-miR-24-3p|mmu-mir-24-2	57014.5	1.3777	0.135491	10.1682	2.74881e-24	1.27667e-22
mmu-miR-370-3p|mmu-mir-370	164.428	3.1291	0.320615	9.75968	1.67689e-22	7.00938e-21
mmu-miR-487b-3p|mmu-mir-487b	690.005	2.45678	0.255906	9.60033	7.96852e-22	3.02804e-20
mmu-miR-5113|mmu-mir-5113	26.2512	-4.20371	0.458375	-9.1709	4.69103e-20	1.63404e-18
mmu-miR-409-3p|mmu-mir-409	208.353	1.58328	0.173909	9.10406	8.70166e-20	2.79792e-18
mmu-miR-300-3p|mmu-mir-300	227.964	1.36683	0.161059	8.48652	2.12911e-17	6.35693e-16
mmu-miR-495-3p|mmu-mir-495	260.472	1.69278	0.200436	8.44547	3.02823e-17	8.43867e-16
mmu-miR-380-3p|mmu-mir-380	66.5877	2.95392	0.354482	8.33306	7.87825e-17	2.05819e-15
mmu-miR-27b-3p|mmu-mir-27b	52262.7	0.882435	0.106806	8.26207	1.4317e-16	3.5203e-15
mmu-miR-24-2-5p|mmu-mir-24-2	3893.03	1.11117	0.138391	8.02916	9.81392e-16	2.27901e-14
mmu-miR-431-5p|mmu-mir-431	197.534	1.94199	0.246209	7.88757	3.08128e-15	6.77882e-14
mmu-miR-1843a-3p|mmu-mir-1843a	189.513	-1.26104	0.166214	-7.58685	3.27786e-14	6.85072e-13
mmu-miR-409-5p|mmu-mir-409	337.596	1.2204	0.165711	7.3646	1.77684e-13	3.53676e-12
mmu-miR-369-5p|mmu-mir-369	292.739	1.83625	0.253623	7.24008	4.4841e-13	8.51979e-12
mmu-miR-27a-3p|mmu-mir-27a	10349.5	0.959411	0.133331	7.19573	6.21282e-13	1.12911e-11
mmu-miR-665-3p|mmu-mir-665	28.7428	3.18685	0.4621	6.89646	5.33138e-12	9.28549e-11
mmu-miR-501-3p|mmu-mir-501	454.412	-1.03064	0.151627	-6.79724	1.06642e-11	1.78306e-10
mmu-miR-434-5p|mmu-mir-434	831.45	1.15469	0.17672	6.534	6.4037e-11	9.91388e-10
mmu-miR-486b-3p|mmu-mir-486b	249.33	-0.960394	0.146893	-6.53807	6.2319e-11	9.91388e-10
mmu-miR-341-3p|mmu-mir-341	104.354	1.83309	0.286457	6.39919	1.56207e-10	2.33194e-09
mmu-miR-486a-3p|mmu-mir-486a	1109.83	-0.842214	0.134787	-6.24846	4.1451e-10	5.77551e-09
mmu-miR-486b-3p|mmu-mir-486a	1109.83	-0.842214	0.134787	-6.24846	4.1451e-10	5.77551e-09
mmu-miR-486b-5p*mmu-miR-486a-5p|mmu-mir-486a	28962.1	-0.849585	0.140582	-6.04336	1.50937e-09	2.03522e-08
mmu-miR-486b-5p*mmu-miR-486a-5p|mmu-mir-486b	28783.1	-0.844937	0.140292	-6.02272	1.71513e-09	2.24039e-08
mmu-miR-410-3p|mmu-mir-410	203.089	1.18402	0.203241	5.82569	5.68757e-09	7.20425e-08
mmu-miR-127-5p|mmu-mir-127	1043.14	0.780935	0.13551	5.76295	8.26574e-09	1.0162e-07
mmu-miR-27b-5p|mmu-mir-27b	243.438	0.866111	0.151308	5.72416	1.03945e-08	1.2414e-07
mmu-miR-127-3p|mmu-mir-127	1686.46	0.752628	0.13391	5.62041	1.90508e-08	2.21201e-07
mmu-miR-92a-3p|mmu-mir-92a-1	5514.04	-0.68344	0.125257	-5.4563	4.86148e-08	5.49216e-07
mmu-miR-146b-5p|mmu-mir-146b	2760.82	-1.26177	0.232484	-5.42732	5.72065e-08	6.29272e-07
mmu-miR-218-5p|mmu-mir-218-2	209.809	0.82009	0.154213	5.31791	1.04968e-07	1.12504e-06
mmu-miR-485-5p|mmu-mir-485	114.924	1.24468	0.238717	5.21404	1.84776e-07	1.93091e-06
mmu-miR-322-5p|mmu-mir-322	715.162	0.604328	0.116614	5.18228	2.1919e-07	2.23467e-06
mmu-miR-155-5p|mmu-mir-155	645.42	0.91533	0.176962	5.17248	2.31009e-07	2.29909e-06
mmu-miR-218-5p|mmu-mir-218-1	201.553	0.809995	0.156963	5.16041	2.46404e-07	2.39528e-06
mmu-miR-664-3p|mmu-mir-664	357.861	-0.777248	0.151714	-5.12312	3.00525e-07	2.85499e-06
mmu-miR-1199-5p|mmu-mir-1199	21.1886	-2.12976	0.426003	-4.99939	5.75113e-07	5.34216e-06
mmu-miR-379-5p|mmu-mir-379	2811.95	0.876498	0.176246	4.97316	6.58713e-07	5.9857e-06
mmu-miR-540-3p|mmu-mir-540	43.6904	2.11237	0.437215	4.83142	1.35562e-06	1.20564e-05
mmu-miR-374b-5p|mmu-mir-374b	304.309	-0.897491	0.191622	-4.68366	2.81796e-06	2.45398e-05
mmu-miR-223-3p|mmu-mir-223	397.291	-0.945596	0.202403	-4.67184	2.98515e-06	2.54652e-05
mmu-miR-1843a-5p|mmu-mir-1843a	641.134	-0.453277	0.0988763	-4.58428	4.55553e-06	3.80842e-05
mmu-miR-411-5p|mmu-mir-411	4172.95	0.925666	0.202647	4.56788	4.92683e-06	4.03807e-05
mmu-miR-1843b-5p|mmu-mir-1843a	634.528	-0.437705	0.0998469	-4.38376	1.16646e-05	9.37655e-05
mmu-miR-532-5p|mmu-mir-532	350.17	-0.663314	0.152395	-4.35261	1.34529e-05	0.0001061
mmu-miR-24-1-5p|mmu-mir-24-1	248.249	0.804983	0.190224	4.23177	2.31858e-05	0.000179475
mmu-miR-30a-3p|mmu-mir-30a	6571.82	-0.37999	0.0911559	-4.16857	3.0652e-05	0.000232955
mmu-miR-100-5p|mmu-mir-100	8582.02	-0.677883	0.165379	-4.09897	4.14995e-05	0.000309764
mmu-miR-379-3p|mmu-mir-379	76.5421	1.05365	0.257755	4.0878	4.35489e-05	0.000319358
mmu-miR-199b-3p*mmu-miR-199a-3p|mmu-mir-199b	13477.3	-0.443993	0.11071	-4.01041	6.06122e-05	0.000423117
mmu-miR-199b-3p*mmu-miR-199a-3p|mmu-mir-199a-2	13485.4	-0.443502	0.110601	-4.00994	6.07345e-05	0.000423117
mmu-miR-199b-3p*mmu-miR-199a-3p|mmu-mir-199a-1	13477.3	-0.443993	0.11071	-4.01041	6.06122e-05	0.000423117
mmu-miR-362-3p|mmu-mir-362	110.949	-0.843152	0.212575	-3.96637	7.29758e-05	0.000500063
mmu-miR-192-5p|mmu-mir-192	253.512	-0.634172	0.163759	-3.87259	0.000107687	0.000726019
mmu-miR-151-3p|mmu-mir-151	1530.08	-0.494476	0.127834	-3.86811	0.000109684	0.000727744
mmu-miR-1981-5p|mmu-mir-1981	136.496	-0.776136	0.20339	-3.816	0.000135631	0.000885837
mmu-miR-337-5p|mmu-mir-337	696.801	0.740165	0.197043	3.75636	0.0001724	0.00110867
mmu-miR-125b-1-3p|mmu-mir-125b-1	75.2607	-1.02496	0.273264	-3.7508	0.000176268	0.00111636
mmu-miR-22-5p|mmu-mir-22	3854.66	-0.371997	0.0992829	-3.74683	0.00017908	0.00111724
mmu-miR-92a-3p|mmu-mir-92a-2	255.468	-0.555134	0.148902	-3.72819	0.000192857	0.0011855
mmu-miR-361-3p|mmu-mir-361	387.289	-0.398177	0.108266	-3.67776	0.00023529	0.00138523
mmu-miR-378c|mmu-mir-378c	17147.8	0.373711	0.101514	3.68137	0.000231983	0.00138523
mmu-miR-365-2-5p|mmu-mir-365-2	50.6632	-1.31316	0.356544	-3.68303	0.000230478	0.00138523
mmu-miR-1a-3p|mmu-mir-1a-2	8.55826e+06	-0.45796	0.125049	-3.66224	0.000250024	0.00143165
mmu-miR-1a-3p|mmu-mir-1a-1	8.55814e+06	-0.457966	0.125049	-3.66229	0.000249967	0.00143165
mmu-miR-539-5p|mmu-mir-539	181.895	0.74237	0.206426	3.5963	0.000322781	0.00182327
mmu-miR-182-5p|mmu-mir-182	78.9999	0.870074	0.24781	3.51106	0.000446323	0.0024875
mmu-miR-181c-5p|mmu-mir-181c	300.446	0.651455	0.189999	3.42872	0.000606438	0.00333541
mmu-miR-676-3p|mmu-mir-676	509.824	-0.460361	0.134867	-3.41344	0.000641481	0.00348232
mmu-miR-101b-3p|mmu-mir-101b	5575.66	-0.346988	0.102242	-3.39381	0.000689286	0.00369387
mmu-let-7d-3p|mmu-let-7d	3655.58	-0.548987	0.164553	-3.33623	0.000849218	0.00449333
mmu-miR-148a-3p|mmu-mir-148a	3711.95	0.34752	0.105727	3.28694	0.00101282	0.00529196
mmu-miR-412-5p|mmu-mir-412	77.7399	0.952012	0.29082	3.27354	0.00106208	0.00548086
mmu-miR-154-3p|mmu-mir-154	24.3424	1.28775	0.394969	3.26039	0.0011126	0.00567154
mmu-miR-203-3p|mmu-mir-203	389.521	0.815785	0.253866	3.21345	0.00131152	0.00652637
mmu-miR-194-5p|mmu-mir-194-2	744.999	-0.442865	0.137796	-3.21393	0.00130932	0.00652637
mmu-miR-361-5p|mmu-mir-361	1276.62	-0.534757	0.167354	-3.19536	0.00139655	0.00686775
mmu-miR-134-5p|mmu-mir-134	45.0605	1.04077	0.328482	3.16841	0.00153274	0.00744985
mmu-miR-329-5p|mmu-mir-329	44.9965	0.996445	0.316216	3.15115	0.00162629	0.0077249
mmu-let-7e-5p|mmu-let-7e	1851.41	-0.432307	0.137176	-3.15147	0.0016245	0.0077249
mmu-miR-382-5p|mmu-mir-382	521.423	0.439869	0.142696	3.08255	0.00205234	0.0096391
mmu-miR-195a-5p|mmu-mir-195a	2825.05	0.294724	0.0957919	3.07671	0.002093	0.00972082
mmu-miR-151-5p|mmu-mir-151	9682.14	-0.365944	0.119162	-3.07098	0.0021336	0.0098005
mmu-miR-500-3p|mmu-mir-500	78.3993	-0.705167	0.230635	-3.0575	0.00223192	0.0101407
mmu-miR-7689-3p|mmu-mir-7689	14.5103	1.40365	0.459864	3.05232	0.00227083	0.0102065
mmu-miR-181d-5p|mmu-mir-181d	92.6033	0.728069	0.240033	3.0332	0.00241977	0.0107603
mmu-miR-1a-1-5p|mmu-mir-1a-1	105.01	-0.910495	0.300977	-3.02513	0.00248525	0.0109351
mmu-miR-133a-5p|mmu-mir-133a-1	12494.9	-0.249895	0.0830355	-3.00949	0.00261686	0.0112768
mmu-miR-133a-5p|mmu-mir-133a-2	12530.8	-0.250981	0.0833825	-3.00999	0.00261255	0.0112768
mmu-miR-146a-5p|mmu-mir-146a	701.544	-0.485756	0.16234	-2.99222	0.00276953	0.0116936
mmu-miR-99b-3p|mmu-mir-99b	42.1572	-0.880803	0.294159	-2.99431	0.00275066	0.0116936
mmu-miR-199b-5p|mmu-mir-199b	143.612	-0.556325	0.189528	-2.93531	0.0033321	0.0139282
mmu-miR-541-3p|mmu-mir-541	17.11	1.20119	0.410968	2.92282	0.0034688	0.014356
mmu-miR-378b|mmu-mir-378b	927.16	0.366461	0.127058	2.8842	0.00392414	0.0160813
mmu-miR-185-5p|mmu-mir-185	1320.77	0.306736	0.109426	2.80314	0.00506076	0.0205378
mmu-miR-365-3p|mmu-mir-365-2	1749.52	-0.597343	0.216569	-2.75821	0.00581191	0.023137
mmu-miR-365-3p|mmu-mir-365-1	1749.52	-0.597343	0.216569	-2.75821	0.00581191	0.023137
mmu-miR-28a-5p|mmu-mir-28a	2186.43	0.318189	0.115753	2.74886	0.0059803	0.023146
mmu-miR-328-3p|mmu-mir-328	1000.83	-0.343165	0.124676	-2.75244	0.00591524	0.023146
mmu-miR-28c|mmu-mir-28a	2186.28	0.318026	0.115664	2.74957	0.00596744	0.023146
mmu-miR-140-5p|mmu-mir-140	445.817	0.602184	0.222434	2.70725	0.00678441	0.0260173
mmu-miR-125b-5p|mmu-mir-125b-2	33134.9	-0.365672	0.135639	-2.69593	0.00701922	0.026673
mmu-miR-29b-1-5p|mmu-mir-29b-1	71.4398	-0.651852	0.243152	-2.68084	0.0073438	0.027655
mmu-miR-125b-5p|mmu-mir-125b-1	33300.1	-0.363108	0.135851	-2.67284	0.00752124	0.0280703
mmu-miR-494-3p|mmu-mir-494	197.821	0.590686	0.223816	2.63916	0.00831126	0.0307443
mmu-miR-30c-5p|mmu-mir-30c-1	50143.4	-0.378077	0.144965	-2.60806	0.00910559	0.0330969
mmu-miR-30c-5p|mmu-mir-30c-2	50132.2	-0.378517	0.145078	-2.60905	0.00907934	0.0330969
mmu-miR-299a-3p|mmu-mir-299a	118.949	0.664406	0.256351	2.59178	0.00954815	0.0344063
mmu-miR-193a-5p|mmu-mir-193a	309.159	-0.748913	0.293896	-2.54822	0.0108274	0.0386824
mmu-miR-497a-5p|mmu-mir-497a	662.262	0.284383	0.111769	2.54439	0.0109469	0.0387781
mmu-miR-378a-5p|mmu-mir-378a	1739.21	0.331003	0.132298	2.50196	0.0123509	0.0433837
mmu-let-7i-5p|mmu-let-7i	25078	-0.292094	0.11693	-2.49802	0.012489	0.0435032
mmu-miR-132-3p|mmu-mir-132	96.8581	0.629045	0.254744	2.46932	0.013537	0.0467641
mmu-let-7f-5p|mmu-let-7f-1	120445	-0.291615	0.119217	-2.44609	0.0144415	0.04948
mmu-miR-433-3p|mmu-mir-433	104.191	0.614613	0.257203	2.38961	0.0168665	0.0568563
mmu-miR-1191a|mmu-mir-1191a	39.8115	-0.668473	0.279661	-2.3903	0.0168347	0.0568563
mmu-miR-142a-5p|mmu-mir-142a	249.829	-0.359374	0.151621	-2.37021	0.017778	0.0594496
mmu-miR-673-5p|mmu-mir-673	30.8129	1.17164	0.497013	2.35735	0.0184057	0.0609666
mmu-miR-376b-3p|mmu-mir-376b	66.3781	0.647035	0.274751	2.35499	0.0185234	0.0609666
mmu-miR-1981-3p|mmu-mir-1981	74.1778	-0.703631	0.299212	-2.35162	0.0186919	0.0610409
mmu-miR-339-5p|mmu-mir-339	216.89	-0.509672	0.218338	-2.33432	0.0195789	0.0629536
mmu-miR-30b-5p|mmu-mir-30b	3911.61	-0.39928	0.170901	-2.33632	0.0194745	0.0629536
mmu-miR-376c-3p|mmu-mir-376c	349.668	0.451713	0.194851	2.31825	0.0204358	0.0652074
mmu-let-7f-5p|mmu-let-7f-2	127338	-0.274227	0.118525	-2.31366	0.0206861	0.065264
mmu-miR-107-3p|mmu-mir-107	449.223	0.577576	0.249794	2.31222	0.0207658	0.065264
mmu-miR-362-5p|mmu-mir-362	85.4211	-0.497423	0.21628	-2.29991	0.0214534	0.0665212
mmu-miR-376b-5p|mmu-mir-376b	202.416	0.627352	0.272837	2.29937	0.0214841	0.0665212
mmu-miR-29b-3p|mmu-mir-29b-1	624.868	0.413944	0.184475	2.2439	0.0248389	0.076343
mmu-miR-133b-3p|mmu-mir-133b	4613.12	0.238886	0.106696	2.23893	0.0251603	0.0767665
mmu-miR-129-5p|mmu-mir-129-2	17.5586	1.03964	0.467455	2.22404	0.0261458	0.0775102
mmu-miR-129-5p|mmu-mir-129-1	17.5586	1.03964	0.467455	2.22404	0.0261458	0.0775102
mmu-miR-29b-3p|mmu-mir-29b-2	624.712	0.414563	0.185719	2.2322	0.0256015	0.0775102
mmu-miR-7a-5p|mmu-mir-7a-1	552.951	-0.497926	0.223633	-2.22654	0.0259783	0.0775102
mmu-miR-99b-5p|mmu-mir-99b	3982.99	-0.242427	0.109221	-2.2196	0.0264457	0.0778471
mmu-miR-7a-5p|mmu-mir-7a-2	546.549	-0.500034	0.225978	-2.21276	0.0269143	0.0783348
mmu-miR-329-3p|mmu-mir-329	161.249	-0.455403	0.205905	-2.21172	0.0269861	0.0783348
mmu-miR-181a-1-3p|mmu-mir-181a-1	20.1442	-0.946156	0.42993	-2.20072	0.0277558	0.0800131
mmu-miR-204-5p|mmu-mir-204	400.955	-0.313851	0.142994	-2.19486	0.0281736	0.0806614
mmu-miR-381-5p|mmu-mir-381	15.0302	1.07998	0.496448	2.17541	0.0295992	0.0841665
mmu-miR-196a-5p|mmu-mir-196a-2	7983.55	-0.332047	0.153839	-2.15841	0.0308958	0.0872596
mmu-miR-99a-5p|mmu-mir-99a	15278.6	-0.262103	0.122243	-2.14413	0.0320228	0.0898357
mmu-miR-574-3p|mmu-mir-574	376.178	-0.370634	0.173475	-2.13653	0.0326366	0.0909472
mmu-miR-1943-5p|mmu-mir-1943	47.8851	-0.813369	0.38237	-2.12718	0.0334055	0.0924734
mmu-miR-26a-2-3p|mmu-mir-26a-2	54.733	-0.573069	0.280094	-2.04599	0.0407571	0.112082
mmu-miR-708-5p|mmu-mir-708	38.9089	0.68374	0.337244	2.02743	0.0426183	0.116434
mmu-miR-3061-3p|mmu-mir-3061	18.463	-0.825717	0.408552	-2.02108	0.043271	0.11745
mmu-miR-1247-5p|mmu-mir-1247	55.0407	-0.578443	0.287903	-2.00916	0.0445205	0.120062
mmu-miR-196a-5p|mmu-mir-196a-1	6711.11	-0.3205	0.16181	-1.98071	0.0476235	0.127606
mmu-let-7c-5p|mmu-let-7c-2	35340.5	-0.337826	0.17596	-1.9199	0.0548702	0.146088
mmu-let-7c-5p|mmu-let-7c-1	35185.9	-0.337651	0.176552	-1.91247	0.0558157	0.147664
mmu-miR-377-5p|mmu-mir-377	15.5931	0.915398	0.488551	1.8737	0.0609719	0.157561
mmu-miR-19b-3p|mmu-mir-19b-2	122.663	-0.434901	0.231894	-1.87543	0.0607337	0.157561
mmu-miR-671-3p|mmu-mir-671	46.9253	-0.598521	0.319959	-1.87062	0.0613984	0.157561
mmu-miR-181b-5p|mmu-mir-181b-2	3082.89	-0.377403	0.201685	-1.87125	0.061311	0.157561
mmu-miR-30a-5p|mmu-mir-30a	237803	-0.258237	0.138072	-1.87031	0.0614412	0.157561
mmu-miR-376a-5p|mmu-mir-376a	30.6606	0.618864	0.331646	1.86604	0.0620358	0.158116
mmu-let-7d-5p|mmu-let-7d	26634.4	-0.238632	0.128412	-1.85833	0.0631219	0.159909
mmu-let-7a-5p|mmu-let-7a-2	66554	-0.249545	0.134997	-1.84853	0.0645256	0.16248
mmu-let-7a-5p|mmu-let-7a-1	66626.9	-0.248902	0.134949	-1.84442	0.0651222	0.163001
mmu-miR-3058-5p|mmu-mir-3058	17.9334	-0.911429	0.498096	-1.82983	0.0672759	0.167389
mmu-miR-615-3p|mmu-mir-615	1358.68	-0.404462	0.221515	-1.82589	0.0678675	0.167862
mmu-miR-181b-5p|mmu-mir-181b-1	2974.31	-0.367459	0.203497	-1.80572	0.0709622	0.173843
mmu-miR-326-3p|mmu-mir-326	61.0271	0.438232	0.242824	1.80473	0.0711175	0.173843
mmu-miR-142a-3p|mmu-mir-142a	41.2305	-0.661538	0.369146	-1.79208	0.0731205	0.1777
mmu-miR-193b-5p|mmu-mir-193b	14.7946	-0.717358	0.404186	-1.77482	0.0759279	0.183456
mmu-miR-194-5p|mmu-mir-194-1	382.253	-0.307478	0.173592	-1.77127	0.0765163	0.183815
mmu-miR-1955-5p|mmu-mir-1955	14.6397	-0.820605	0.466019	-1.76088	0.0782585	0.186926
mmu-miR-425-5p|mmu-mir-425	1305.19	0.182799	0.105007	1.74083	0.0817136	0.19407
mmu-miR-19b-3p|mmu-mir-19b-1	117.013	-0.404086	0.232538	-1.73772	0.0822602	0.194264
mmu-miR-335-5p|mmu-mir-335	1989.7	-0.314764	0.182234	-1.72725	0.0841226	0.197546
mmu-miR-503-5p|mmu-mir-503	138.399	0.348121	0.202389	1.72006	0.0854214	0.199476
mmu-miR-467a-5p|mmu-mir-467a-1	13.1155	0.751847	0.451066	1.66682	0.0955502	0.208021
mmu-miR-467a-5p|mmu-mir-467a-5	13.1155	0.751847	0.451066	1.66682	0.0955502	0.208021
mmu-miR-467a-5p|mmu-mir-467a-4	13.1155	0.751847	0.451066	1.66682	0.0955502	0.208021
mmu-miR-467a-5p|mmu-mir-467a-7	13.1155	0.751847	0.451066	1.66682	0.0955502	0.208021
mmu-miR-467a-5p|mmu-mir-467a-2	13.1155	0.751847	0.451066	1.66682	0.0955502	0.208021
mmu-miR-467a-5p|mmu-mir-467a-9	13.1155	0.751847	0.451066	1.66682	0.0955502	0.208021
mmu-miR-31-5p|mmu-mir-31	27.8904	0.606913	0.362746	1.67311	0.0943061	0.208021
mmu-miR-190a-5p|mmu-mir-190a	76.744	-0.413304	0.247329	-1.67107	0.0947079	0.208021
mmu-miR-467a-5p|mmu-mir-467a-6	13.1155	0.751847	0.451066	1.66682	0.0955502	0.208021
mmu-miR-467a-5p|mmu-mir-467a-3	13.1155	0.751847	0.451066	1.66682	0.0955502	0.208021
mmu-miR-467a-5p|mmu-mir-467a-10	13.1155	0.751847	0.451066	1.66682	0.0955502	0.208021
mmu-miR-467a-5p|mmu-mir-467a-8	13.1155	0.751847	0.451066	1.66682	0.0955502	0.208021
mmu-miR-467a-5p|mmu-mir-467b	13.1155	0.751847	0.451066	1.66682	0.0955502	0.208021
mmu-miR-136-5p|mmu-mir-136	110.275	0.539814	0.326701	1.65232	0.0984697	0.213266
mmu-miR-9-5p|mmu-mir-9-3	120.706	-0.400109	0.243745	-1.64151	0.100692	0.214265
mmu-miR-9-5p|mmu-mir-9-2	120.706	-0.400109	0.243745	-1.64151	0.100692	0.214265
mmu-miR-22-3p|mmu-mir-22	105549	0.28244	0.172467	1.63765	0.101494	0.214265
mmu-miR-664-5p|mmu-mir-664	64.1763	-0.383815	0.234124	-1.63937	0.101137	0.214265
mmu-miR-9-5p|mmu-mir-9-1	120.706	-0.400109	0.243745	-1.64151	0.100692	0.214265
mmu-let-7c-1-3p|mmu-let-7c-1	14.1422	-0.685182	0.419321	-1.63403	0.102253	0.214783
mmu-miR-324-5p|mmu-mir-324	85.5274	0.493637	0.309639	1.59424	0.110883	0.231746
mmu-miR-101a-3p|mmu-mir-101a	10963.2	-0.238781	0.150821	-1.58321	0.113373	0.233619
mmu-miR-143-3p|mmu-mir-143	233838	0.282575	0.178187	1.58583	0.112777	0.233619
mmu-miR-101c|mmu-mir-101a	10956.3	-0.238971	0.150976	-1.58285	0.113456	0.233619
mmu-miR-98-3p|mmu-mir-98	59.2488	-0.455175	0.291923	-1.55923	0.118942	0.243715
mmu-miR-331-3p|mmu-mir-331	135.362	0.29199	0.188295	1.55071	0.120971	0.246663
mmu-let-7c-2-3p*mmu-let-7a-1-3p|mmu-let-7a-1	205.634	-0.313824	0.206282	-1.52133	0.128176	0.255132
mmu-let-7c-2-3p*mmu-let-7a-1-3p|mmu-let-7c-2	205.634	-0.313824	0.206282	-1.52133	0.128176	0.255132
mmu-miR-411-3p|mmu-mir-411	249.857	0.686773	0.450895	1.52313	0.127725	0.255132
mmu-miR-299a-5p|mmu-mir-299a	151.807	0.342225	0.224386	1.52516	0.127218	0.255132
mmu-miR-145a-5p|mmu-mir-145a	8858.55	0.162242	0.106288	1.52644	0.126899	0.255132
mmu-miR-221-3p|mmu-mir-221	609.298	0.233114	0.154125	1.5125	0.130406	0.25834
mmu-miR-6516-5p|mmu-mir-6516	26.0182	-0.528906	0.351789	-1.50347	0.132717	0.261677
mmu-miR-378a-3p|mmu-mir-378a	109948	-0.132019	0.0884268	-1.49298	0.135444	0.2658
mmu-miR-499-5p|mmu-mir-499	231.448	0.698843	0.479314	1.45801	0.144839	0.282909
mmu-miR-15b-5p|mmu-mir-15b	890.688	-0.162777	0.112268	-1.4499	0.147085	0.285961
mmu-miR-676-5p|mmu-mir-676	113.767	-0.336336	0.234117	-1.43661	0.150827	0.290534
mmu-miR-1983|mmu-mir-1983	64.4238	0.440355	0.306327	1.43753	0.150566	0.290534
mmu-miR-100-3p|mmu-mir-100	16.2056	-0.617825	0.43307	-1.42661	0.153691	0.293346
mmu-miR-136-3p|mmu-mir-136	966.068	0.20154	0.141224	1.42709	0.153553	0.293346
mmu-miR-148b-3p|mmu-mir-148b	728.712	0.204728	0.147112	1.39165	0.16403	0.311656
mmu-miR-532-3p|mmu-mir-532	44.7398	-0.401951	0.29415	-1.36648	0.171788	0.324919
mmu-miR-23a-5p|mmu-mir-23a	37.805	0.44344	0.328197	1.35114	0.176651	0.331122
mmu-miR-338-5p|mmu-mir-338	117.548	-0.320522	0.237058	-1.35208	0.17635	0.331122
mmu-miR-3068-3p|mmu-mir-3068	198.902	-0.324579	0.241715	-1.34282	0.179332	0.334646
mmu-miR-10b-5p|mmu-mir-10b	17255.4	0.131891	0.0984831	1.33922	0.180498	0.335324
mmu-miR-872-3p|mmu-mir-872	52.728	-0.415625	0.313342	-1.32643	0.184699	0.341611
mmu-miR-425-3p|mmu-mir-425	49.644	0.435802	0.331269	1.31555	0.188324	0.345037
mmu-miR-26a-5p|mmu-mir-26a-2	212609	-0.142424	0.108434	-1.31346	0.189027	0.345037
mmu-miR-26a-5p|mmu-mir-26a-1	212573	-0.14259	0.108441	-1.31491	0.188541	0.345037
mmu-miR-181c-3p|mmu-mir-181c	16.9774	0.640157	0.495328	1.29239	0.196222	0.352021
mmu-let-7b-5p|mmu-let-7b	8031.18	-0.266837	0.205884	-1.29606	0.194956	0.352021
mmu-miR-673-3p|mmu-mir-673	26.965	0.582065	0.450115	1.29315	0.195959	0.352021
mmu-miR-27a-5p|mmu-mir-27a	120.653	0.27757	0.213926	1.2975	0.194458	0.352021
mmu-let-7i-3p|mmu-let-7i	165.849	0.27757	0.215804	1.28621	0.19837	0.354353
mmu-miR-34c-5p|mmu-mir-34c	26.063	0.491772	0.384837	1.27787	0.201295	0.356531
mmu-miR-106b-3p|mmu-mir-106b	226.004	-0.205083	0.160218	-1.28003	0.200536	0.356531
mmu-miR-98-5p|mmu-mir-98	3616.23	-0.136988	0.107825	-1.27047	0.203918	0.359653
mmu-miR-7a-1-3p|mmu-mir-7a-1	109.012	-0.310931	0.249183	-1.2478	0.212104	0.372519
mmu-miR-340-3p|mmu-mir-340	487.357	0.257349	0.208452	1.23457	0.216989	0.377022
mmu-miR-15b-3p|mmu-mir-15b	18.9145	-0.522951	0.422626	-1.23739	0.215944	0.377022
mmu-miR-222-3p|mmu-mir-222	373.372	-0.20969	0.16999	-1.23354	0.217374	0.377022
mmu-miR-874-3p|mmu-mir-874	17.1991	-0.479175	0.39208	-1.22214	0.221656	0.382861
mmu-miR-3535|mmu-mir-3535	3801.51	0.270719	0.227177	1.19167	0.233391	0.400571
mmu-miR-126a-5p|mmu-mir-126a	2585.3	0.245961	0.206593	1.19056	0.233826	0.400571
mmu-miR-3061-5p|mmu-mir-3061	13.2909	-0.506262	0.442349	-1.14449	0.252422	0.429439
mmu-miR-149-5p|mmu-mir-149	7929.27	-0.22028	0.192596	-1.14374	0.252732	0.429439
mmu-miR-1198-5p|mmu-mir-1198	628.841	0.16001	0.141835	1.12814	0.259262	0.43875
mmu-miR-322-3p|mmu-mir-322	1063.12	0.188102	0.167141	1.12541	0.260415	0.438925
mmu-miR-152-5p|mmu-mir-152	16.2593	0.452405	0.406204	1.11374	0.265391	0.445516
mmu-miR-148b-5p|mmu-mir-148b	16.9245	0.490477	0.44891	1.0926	0.274572	0.459084
mmu-miR-467e-5p|mmu-mir-467e	25.706	0.42129	0.390311	1.07937	0.280423	0.467
mmu-miR-214-3p|mmu-mir-214	805.361	-0.151984	0.14372	-1.0575	0.290284	0.481503
mmu-miR-28c|mmu-mir-28c	57.5785	0.298452	0.287014	1.03985	0.29841	0.493025
mmu-miR-199a-5p|mmu-mir-199a-1	3238.33	-0.118316	0.116481	-1.01575	0.309747	0.509634
mmu-miR-28a-3p|mmu-mir-28a	285.832	0.177622	0.175285	1.01333	0.310901	0.509634
mmu-miR-199a-5p|mmu-mir-199a-2	3238.95	-0.118262	0.117024	-1.01059	0.312215	0.509788
mmu-miR-330-3p|mmu-mir-330	48.7987	-0.298407	0.296319	-1.00705	0.313912	0.510565
mmu-miR-16-5p|mmu-mir-16-1	15772.3	0.112553	0.113197	0.994309	0.320073	0.516565
mmu-miR-504-5p|mmu-mir-504	147.07	0.26732	0.268346	0.996177	0.319164	0.516565
mmu-miR-150-5p|mmu-mir-150	1676.5	-0.112791	0.11392	-0.990093	0.322129	0.517884
mmu-miR-16-5p|mmu-mir-16-2	15746.5	0.110852	0.113615	0.975683	0.329221	0.527259
mmu-miR-196b-5p|mmu-mir-196b	1605.86	-0.15409	0.160382	-0.960767	0.336669	0.537129
mmu-miR-15a-5p|mmu-mir-15a	582.951	0.176126	0.184509	0.954566	0.339797	0.540058
mmu-miR-25-3p|mmu-mir-25	1732.26	-0.120329	0.128148	-0.93899	0.347736	0.550582
mmu-miR-1839-5p|mmu-mir-1839	1488.89	-0.0822567	0.0890958	-0.923238	0.355883	0.559245
mmu-miR-340-5p|mmu-mir-340	1654.27	0.135567	0.146727	0.923937	0.355519	0.559245
mmu-miR-17-3p|mmu-mir-17	29.1455	-0.451511	0.493854	-0.914261	0.36058	0.560306
mmu-miR-30e-3p|mmu-mir-30e	2824.05	0.110433	0.120496	0.916485	0.359412	0.560306
mmu-miR-7068-3p|mmu-mir-7068	13.8174	0.450128	0.489725	0.919146	0.358019	0.560306
mmu-miR-3057-5p|mmu-mir-3057	18.8862	-0.424449	0.469341	-0.904351	0.365809	0.566327
mmu-miR-501-5p|mmu-mir-501	15.8652	-0.39927	0.443087	-0.901111	0.367529	0.566809
mmu-miR-542-3p|mmu-mir-542	65.4835	0.233359	0.259674	0.898662	0.368833	0.566809
mmu-miR-126a-3p|mmu-mir-126a	41491.2	0.164974	0.188837	0.873629	0.38232	0.585384
mmu-miR-10a-5p|mmu-mir-10a	8177.64	-0.0798578	0.0970664	-0.822713	0.410671	0.626499
mmu-miR-125a-5p|mmu-mir-125a	22809.6	-0.112217	0.139675	-0.803417	0.421734	0.634515
mmu-miR-139-3p|mmu-mir-139	24.8476	-0.321617	0.399574	-0.804901	0.420877	0.634515
mmu-miR-30d-5p|mmu-mir-30d	101441	-0.120749	0.150695	-0.801277	0.422971	0.634515
mmu-let-7e-3p|mmu-let-7e	21.9746	-0.310089	0.386244	-0.802831	0.422072	0.634515
mmu-miR-30c-1-3p|mmu-mir-30c-1	43.6632	0.238897	0.298496	0.800336	0.423516	0.634515
mmu-miR-450b-3p|mmu-mir-450b	118.663	0.181544	0.229739	0.790218	0.4294	0.641034
mmu-miR-1968-5p|mmu-mir-1968	46.2516	0.2191	0.279427	0.784103	0.432979	0.644076
mmu-miR-128-3p|mmu-mir-128-2	5504.41	-0.123509	0.1593	-0.775327	0.438147	0.649451
mmu-miR-21a-5p|mmu-mir-21a	67254.1	-0.0909781	0.118235	-0.769469	0.441615	0.65228
mmu-miR-455-3p|mmu-mir-455	714.218	-0.21587	0.28304	-0.762686	0.445651	0.653442
mmu-miR-30d-3p|mmu-mir-30d	20.1791	0.288199	0.379074	0.760273	0.447092	0.653442
mmu-miR-433-5p|mmu-mir-433	50.4233	0.244657	0.321356	0.761325	0.446463	0.653442
mmu-miR-338-3p|mmu-mir-338	187.217	0.201026	0.27182	0.739556	0.459569	0.669338
mmu-miR-320-3p|mmu-mir-320	1426.35	-0.0953223	0.132661	-0.718541	0.472424	0.685671
mmu-let-7g-5p|mmu-let-7g	66936.1	-0.0715919	0.101181	-0.707562	0.479217	0.690734
mmu-miR-450a-5p|mmu-mir-450a-1	369.162	-0.122502	0.172917	-0.708442	0.478671	0.690734
mmu-miR-23b-5p|mmu-mir-23b	20.8515	0.257247	0.367999	0.699043	0.484525	0.693601
mmu-miR-299b-5p|mmu-mir-299a	106.376	0.232614	0.332701	0.699168	0.484447	0.693601
mmu-miR-26b-5p|mmu-mir-26b	23824	0.0492705	0.0709506	0.694433	0.48741	0.69535
mmu-miR-450a-5p|mmu-mir-450a-2	368.606	-0.118488	0.172197	-0.688097	0.491392	0.698645
mmu-miR-26b-3p|mmu-mir-26b	23.5268	-0.245611	0.365081	-0.672757	0.501102	0.710036
mmu-miR-700-3p|mmu-mir-700	83.4184	-0.211551	0.325492	-0.649942	0.51573	0.718584
mmu-miR-103-3p|mmu-mir-103-2	8013.47	-0.136036	0.207749	-0.65481	0.51259	0.718584
mmu-miR-29a-3p|mmu-mir-29a	36131.1	-0.0607271	0.0932258	-0.651397	0.51479	0.718584
mmu-miR-450b-5p|mmu-mir-450b	19.5224	0.325224	0.495075	0.656919	0.511233	0.718584
mmu-miR-103-3p|mmu-mir-103-1	7973.26	-0.135349	0.20822	-0.65003	0.515673	0.718584
mmu-miR-345-5p|mmu-mir-345	70.149	0.217074	0.339704	0.639009	0.522817	0.726038
mmu-miR-29c-3p|mmu-mir-29c	2244.29	0.101826	0.162152	0.627964	0.530027	0.733614
mmu-miR-484|mmu-mir-484	350.327	-0.118628	0.190319	-0.62331	0.533081	0.735405
mmu-miR-30e-5p|mmu-mir-30e	44031.9	0.0882514	0.14682	0.601088	0.547782	0.7532
mmu-miR-708-3p|mmu-mir-708	52.7001	-0.196885	0.343871	-0.572555	0.566946	0.776994
mmu-miR-542-5p|mmu-mir-542	16.5584	0.282186	0.495635	0.569343	0.569124	0.77743
mmu-miR-106b-5p|mmu-mir-106b	568.631	-0.082596	0.146717	-0.562961	0.573461	0.780804
mmu-miR-34a-5p|mmu-mir-34a	147.128	0.149085	0.268616	0.555011	0.578887	0.785632
mmu-miR-1291|mmu-mir-1291	1084.86	-0.115083	0.212189	-0.54236	0.587571	0.792273
mmu-miR-29b-2-5p|mmu-mir-29b-2	73.5325	0.26618	0.488979	0.54436	0.586194	0.792273
mmu-miR-29c-5p|mmu-mir-29c	158.508	-0.11061	0.209305	-0.528463	0.597178	0.797397
mmu-miR-466p-3p*mmu-miR-466b-3p*mmu-miR-466c-3p|mmu-mir-466b-2	19.3034	0.203481	0.431396	0.471681	0.637154	0.797397
mmu-miR-466p-3p*mmu-miR-466b-3p*mmu-miR-466c-3p|mmu-mir-466c-3	19.3034	0.203481	0.431396	0.471681	0.637154	0.797397
mmu-miR-466p-3p*mmu-miR-466b-3p*mmu-miR-466c-3p|mmu-mir-466c-2	19.3034	0.203481	0.431396	0.471681	0.637154	0.797397
mmu-miR-466p-3p*mmu-miR-466b-3p*mmu-miR-466c-3p|mmu-mir-466e	19.3034	0.203481	0.431396	0.471681	0.637154	0.797397
mmu-miR-466p-3p*mmu-miR-466b-3p*mmu-miR-466c-3p|mmu-mir-466b-6	19.3034	0.203481	0.431396	0.471681	0.637154	0.797397
mmu-miR-125a-3p|mmu-mir-125a	36.4466	-0.157881	0.315188	-0.500911	0.616434	0.797397
mmu-miR-9-3p|mmu-mir-9-1	28.3105	-0.16557	0.337131	-0.491114	0.623346	0.797397
mmu-miR-351-5p|mmu-mir-351	417.965	0.0811437	0.169426	0.478933	0.631986	0.797397
mmu-miR-466p-3p*mmu-miR-466b-3p*mmu-miR-466c-3p|mmu-mir-466b-1	19.3034	0.203481	0.431396	0.471681	0.637154	0.797397
mmu-miR-466p-3p*mmu-miR-466b-3p*mmu-miR-466c-3p|mmu-mir-466b-4	19.3034	0.203481	0.431396	0.471681	0.637154	0.797397
mmu-miR-212-5p|mmu-mir-212	21.9278	-0.191003	0.383391	-0.498194	0.618347	0.797397
mmu-miR-466p-3p*mmu-miR-466b-3p*mmu-miR-466c-3p|mmu-mir-466b-5	19.3034	0.203481	0.431396	0.471681	0.637154	0.797397
mmu-miR-466p-3p*mmu-miR-466b-3p*mmu-miR-466c-3p|mmu-mir-466a	19.3034	0.203481	0.431396	0.471681	0.637154	0.797397
mmu-miR-423-5p|mmu-mir-423	712.51	-0.0966374	0.196143	-0.492688	0.622233	0.797397
mmu-miR-9-3p|mmu-mir-9-2	28.3105	-0.16557	0.337131	-0.491114	0.623346	0.797397
mmu-miR-466p-3p*mmu-miR-466b-3p*mmu-miR-466c-3p|mmu-mir-466b-7	19.3034	0.203481	0.431396	0.471681	0.637154	0.797397
mmu-miR-466p-3p*mmu-miR-466b-3p*mmu-miR-466c-3p|mmu-mir-466p	19.3034	0.203481	0.431396	0.471681	0.637154	0.797397
mmu-miR-1964-3p|mmu-mir-1964	35.3427	-0.210825	0.399421	-0.527827	0.59762	0.797397
mmu-miR-148a-5p|mmu-mir-148a	14.2785	0.212307	0.439236	0.483355	0.628844	0.797397
mmu-miR-466p-3p*mmu-miR-466b-3p*mmu-miR-466c-3p|mmu-mir-466b-8	19.3034	0.203481	0.431396	0.471681	0.637154	0.797397
mmu-miR-466p-3p*mmu-miR-466b-3p*mmu-miR-466c-3p|mmu-mir-466c-1	19.3034	0.203481	0.431396	0.471681	0.637154	0.797397
mmu-miR-9-3p|mmu-mir-9-3	27.1944	-0.167322	0.336112	-0.497815	0.618614	0.797397
mmu-miR-511-3p|mmu-mir-511	17.0636	0.22047	0.455684	0.483823	0.628512	0.797397
mmu-miR-193b-3p|mmu-mir-193b	114.293	-0.100847	0.21608	-0.466709	0.640708	0.79945
mmu-miR-342-3p|mmu-mir-342	241.826	0.0859566	0.187932	0.457382	0.647397	0.805392
mmu-miR-214-5p|mmu-mir-214	66.2722	-0.140012	0.317193	-0.441408	0.658918	0.817293
mmu-miR-505-3p|mmu-mir-505	24.335	0.152765	0.350149	0.436287	0.662628	0.819463
mmu-miR-144-5p|mmu-mir-144	142.766	0.138829	0.320889	0.432638	0.665278	0.820313
mmu-miR-20a-5p|mmu-mir-20a	190.321	-0.102715	0.243579	-0.42169	0.673251	0.827703
mmu-miR-154-5p|mmu-mir-154	17.0336	0.178164	0.434161	0.410365	0.681538	0.835434
mmu-miR-30c-2-3p|mmu-mir-30c-2	1344.23	0.0472783	0.117876	0.401087	0.688356	0.841324
mmu-miR-493-5p|mmu-mir-493	217.634	0.119411	0.30324	0.393785	0.69374	0.845432
mmu-miR-374c-5p|mmu-mir-374b	180.966	-0.0853303	0.218344	-0.390806	0.69594	0.845538
mmu-miR-1193-3p|mmu-mir-1193	42.1632	0.109268	0.281479	0.388194	0.697872	0.845538
mmu-miR-330-5p|mmu-mir-330	18.487	-0.176256	0.489714	-0.359917	0.718909	0.868509
mmu-miR-93-5p|mmu-mir-93	2952.42	0.0633795	0.179903	0.352298	0.724615	0.872879
mmu-miR-674-3p|mmu-mir-674	520.364	0.0635685	0.184952	0.343702	0.73107	0.878125
mmu-miR-101c|mmu-mir-101c	114.277	0.0950367	0.280601	0.33869	0.734843	0.880128
mmu-miR-30b-3p|mmu-mir-30b	38.7578	-0.121098	0.369464	-0.327768	0.743087	0.880946
mmu-miR-671-5p|mmu-mir-671	28.2444	0.137661	0.418987	0.328557	0.74249	0.880946
mmu-miR-3102-3p|mmu-mir-3102	62.0669	-0.105738	0.323735	-0.326618	0.743957	0.880946
mmu-miR-301a-3p|mmu-mir-301a	17.2635	0.143374	0.438609	0.326882	0.743757	0.880946
mmu-miR-135a-5p|mmu-mir-135a-2	25.7968	-0.126112	0.46272	-0.272545	0.785203	0.890873
mmu-miR-466a-3p*mmu-miR-466e-3p|mmu-mir-466b-5	15.8032	-0.124074	0.487817	-0.254346	0.799228	0.890873
mmu-miR-186-5p|mmu-mir-186	3066.43	-0.0383376	0.125629	-0.305165	0.760241	0.890873
mmu-miR-466a-3p*mmu-miR-466e-3p|mmu-mir-466b-1	15.8032	-0.124074	0.487817	-0.254346	0.799228	0.890873
mmu-miR-143-5p|mmu-mir-143	95.0081	0.0643251	0.212323	0.302959	0.761921	0.890873
mmu-miR-744-5p|mmu-mir-744	599.278	-0.0712534	0.242194	-0.2942	0.768605	0.890873
mmu-miR-152-3p|mmu-mir-152	880.249	0.029805	0.110063	0.270799	0.786546	0.890873
mmu-miR-350-3p|mmu-mir-350	78.62	-0.088812	0.286051	-0.310475	0.756199	0.890873
mmu-miR-466a-3p*mmu-miR-466e-3p|mmu-mir-466c-2	15.8032	-0.124074	0.487817	-0.254346	0.799228	0.890873
mmu-miR-466a-3p*mmu-miR-466e-3p|mmu-mir-466b-8	15.8032	-0.124074	0.487817	-0.254346	0.799228	0.890873
mmu-miR-466a-3p*mmu-miR-466e-3p|mmu-mir-466c-1	15.8032	-0.124074	0.487817	-0.254346	0.799228	0.890873
mmu-miR-18a-5p|mmu-mir-18a	46.0018	-0.0846302	0.326149	-0.259484	0.795262	0.890873
mmu-miR-466a-3p*mmu-miR-466e-3p|mmu-mir-466c-3	15.8032	-0.124074	0.487817	-0.254346	0.799228	0.890873
mmu-miR-466a-3p*mmu-miR-466e-3p|mmu-mir-466b-4	15.8032	-0.124074	0.487817	-0.254346	0.799228	0.890873
mmu-miR-135a-5p|mmu-mir-135a-1	25.7968	-0.126112	0.46272	-0.272545	0.785203	0.890873
mmu-miR-195a-3p|mmu-mir-195a	50.4975	-0.0800895	0.297848	-0.268894	0.788011	0.890873
mmu-miR-466a-3p*mmu-miR-466e-3p|mmu-mir-466a	15.8032	-0.124074	0.487817	-0.254346	0.799228	0.890873
mmu-miR-466a-3p*mmu-miR-466e-3p|mmu-mir-466p	15.8032	-0.124074	0.487817	-0.254346	0.799228	0.890873
mmu-miR-466a-3p*mmu-miR-466e-3p|mmu-mir-466b-7	15.8032	-0.124074	0.487817	-0.254346	0.799228	0.890873
mmu-miR-466a-3p*mmu-miR-466e-3p|mmu-mir-466b-2	15.8032	-0.124074	0.487817	-0.254346	0.799228	0.890873
mmu-miR-466a-3p*mmu-miR-466e-3p|mmu-mir-466b-6	15.8032	-0.124074	0.487817	-0.254346	0.799228	0.890873
mmu-miR-466a-3p*mmu-miR-466e-3p|mmu-mir-466e	15.8032	-0.124074	0.487817	-0.254346	0.799228	0.890873
mmu-miR-423-3p|mmu-mir-423	3335.82	0.0294602	0.131606	0.223852	0.822872	0.914789
mmu-miR-652-3p|mmu-mir-652	137.772	-0.0426983	0.193499	-0.220664	0.825354	0.915114
mmu-miR-3068-5p|mmu-mir-3068	108.478	0.0504348	0.242624	0.207872	0.835329	0.923723
mmu-miR-145a-3p|mmu-mir-145a	1507.83	0.0371886	0.193788	0.191903	0.847818	0.933459
mmu-miR-139-5p|mmu-mir-139	1719.66	-0.0361315	0.189263	-0.190906	0.848599	0.933459
mmu-miR-128-3p|mmu-mir-128-1	8500.29	-0.0247618	0.144502	-0.171359	0.863941	0.946513
mmu-miR-1843b-3p|mmu-mir-1843b	27.3889	0.0412557	0.246832	0.167141	0.867259	0.946513
mmu-miR-10b-3p|mmu-mir-10b	55.9975	0.0584484	0.349308	0.167326	0.867113	0.946513
mmu-miR-668-3p|mmu-mir-668	26.9185	-0.0610364	0.377209	-0.161811	0.871455	0.947415
mmu-miR-331-5p|mmu-mir-331	24.632	0.0787539	0.491192	0.160332	0.872619	0.947415
mmu-miR-144-3p|mmu-mir-144	51.9512	-0.0579334	0.378635	-0.153006	0.878394	0.948756
mmu-miR-191-5p|mmu-mir-191	13193.1	-0.0274053	0.176919	-0.154903	0.876897	0.948756
mmu-miR-125b-2-3p|mmu-mir-125b-2	202.243	-0.0188193	0.144248	-0.130465	0.896199	0.956318
mmu-miR-130a-3p|mmu-mir-130a	75.0207	0.0316392	0.249577	0.126771	0.899122	0.956318
mmu-miR-1941-3p|mmu-mir-1941	17.4711	0.0565533	0.438343	0.129016	0.897345	0.956318
mmu-miR-421-3p|mmu-mir-421	30.1977	-0.049647	0.361018	-0.137519	0.89062	0.956318
mmu-miR-1843b-5p|mmu-mir-1843b	437.811	-0.0159003	0.124991	-0.127212	0.898773	0.956318
mmu-miR-140-3p|mmu-mir-140	2101.67	0.0223092	0.159268	0.140073	0.888602	0.956318
mmu-miR-450a-1-3p|mmu-mir-450a-1	26.9183	0.0494791	0.402683	0.122874	0.902207	0.957164
mmu-miR-872-5p|mmu-mir-872	652.575	-0.0161591	0.135797	-0.118994	0.90528	0.957992
mmu-miR-335-3p|mmu-mir-335	65.5691	-0.0246057	0.240646	-0.102249	0.918559	0.96959
mmu-miR-183-5p|mmu-mir-183	42.3891	-0.0247105	0.275629	-0.0896515	0.928564	0.972782
mmu-miR-191-3p|mmu-mir-191	32.4335	0.0323697	0.35201	0.0919568	0.926732	0.972782
mmu-miR-339-3p|mmu-mir-339	91.9374	-0.018187	0.199784	-0.0910335	0.927466	0.972782
mmu-miR-181a-5p|mmu-mir-181a-1	12773.1	-0.0144528	0.186902	-0.0773284	0.938362	0.973289
mmu-miR-451a|mmu-mir-451a	1344.08	0.0174173	0.214983	0.0810168	0.935429	0.973289
mmu-miR-181a-5p|mmu-mir-181a-2	12776.2	-0.0148374	0.186899	-0.0793873	0.936725	0.973289
mmu-miR-17-5p|mmu-mir-17	189.495	-0.0181042	0.220614	-0.082063	0.934597	0.973289
mmu-miR-224-5p|mmu-mir-224	158.468	-0.0190795	0.276619	-0.0689739	0.94501	0.977758
mmu-miR-29a-5p|mmu-mir-29a	35.2753	-0.0315045	0.487239	-0.0646593	0.948445	0.978889
mmu-miR-181b-2-3p|mmu-mir-181b-2	14.6492	0.025362	0.495477	0.051187	0.959176	0.985317
mmu-miR-221-5p|mmu-mir-221	38.3696	-0.0154252	0.30292	-0.0509218	0.959388	0.985317
mmu-miR-434-3p|mmu-mir-434	4143.44	0.0063203	0.134762	0.0468998	0.962593	0.986186
mmu-miR-32-5p|mmu-mir-32	13.1571	-0.0150352	0.344089	-0.0436958	0.965147	0.986385
mmu-miR-3084-5p|mmu-mir-3084-1	23.3798	-0.0127734	0.380013	-0.0336132	0.973186	0.989761
mmu-miR-3084-5p|mmu-mir-3084-2	23.3798	-0.0127734	0.380013	-0.0336132	0.973186	0.989761
mmu-miR-323-3p|mmu-mir-323	37.1749	0.0115264	0.38154	0.0302102	0.975899	0.990112
mmu-miR-3084-3p|mmu-mir-3084-2	17.1484	0.00910003	0.422712	0.0215277	0.982825	0.992321
mmu-miR-3084-3p|mmu-mir-3084-1	17.1484	0.00910003	0.422712	0.0215277	0.982825	0.992321
mmu-miR-674-5p|mmu-mir-674	140.287	-0.00267916	0.284104	-0.0094302	0.992476	0.998382
mmu-miR-380-5p|mmu-mir-380	27.3	0.00239302	0.371187	0.00644695	0.994856	0.998382
mmu-miR-133a-3p|mmu-mir-133a-1	426296	0.000277531	0.136834	0.00202823	0.998382	0.998382
mmu-miR-133a-3p|mmu-mir-133a-2	426296	0.000277531	0.136834	0.00202823	0.998382	0.998382
mmu-miR-130b-3p|mmu-mir-130b	2.62486	-0.19096	0.414588	-0.460601	0.645085	NA
mmu-miR-543-5p|mmu-mir-543	10.0769	-0.571239	0.465526	-1.22708	0.219792	NA
mmu-miR-1954|mmu-mir-1954	0.128244	0.0411244	0.118694	0.346474	0.728987	NA
mmu-miR-324-3p|mmu-mir-324	1.28244	0.189642	0.241501	0.785265	0.432298	NA
mmu-miR-7069-3p|mmu-mir-7069	0.689916	-0.0888726	0.231613	-0.383712	0.701192	NA
mmu-miR-222-5p|mmu-mir-222	8.9804	0.101665	0.49284	0.206283	0.83657	NA
mmu-miR-16-1-3p|mmu-mir-16-1	7.22357	0.087098	0.491223	0.177308	0.859266	NA
mmu-miR-374c-5p|mmu-mir-374c	1.27763	-0.0778667	0.32336	-0.240805	0.809706	NA
mmu-miR-669d-5p|mmu-mir-669d	1.63944	0.680157	0.446669	1.52273	0.127825	NA
mmu-miR-3069-5p|mmu-mir-3069	0.384731	0.0953263	0.177147	0.538121	0.590493	NA
mmu-miR-429-3p|mmu-mir-429	0.643154	-0.138224	0.207402	-0.666453	0.505121	NA
mmu-miR-669p-5p*mmu-miR-669a-5p|mmu-mir-669a-5	13.0362	0.444999	0.49784	0.893859	0.371397	NA
mmu-miR-7021-5p|mmu-mir-7021	0.841119	0.10295	0.239059	0.430645	0.666726	NA
mmu-miR-7010-5p|mmu-mir-7010	0.42877	-0.107313	0.18437	-0.582054	0.56053	NA
mmu-miR-3089-3p|mmu-mir-3089	3.27306	0.384845	0.488847	0.787251	0.431135	NA
mmu-miR-1933-3p|mmu-mir-1933	4.99546	0.361036	0.490848	0.735536	0.462013	NA
mmu-miR-675-5p|mmu-mir-675	2.43226	0.531225	0.43902	1.21002	0.22627	NA
mmu-miR-669p-5p*mmu-miR-669a-5p|mmu-mir-669a-8	13.0362	0.444999	0.49784	0.893859	0.371397	NA
mmu-miR-7036a-5p|mmu-mir-7036a	0.145066	0.0454246	0.124563	0.364672	0.715356	NA
mmu-miR-6900-5p|mmu-mir-6900	0.290132	0.0776568	0.160932	0.482544	0.62942	NA
mmu-miR-7688-5p|mmu-mir-7688	2.94093	-0.158364	0.393129	-0.402829	0.687074	NA
mmu-miR-466c-5p|mmu-mir-466c-2	0.145066	0.0454246	0.124563	0.364672	0.715356	NA
mmu-miR-342-5p|mmu-mir-342	6.2441	-0.179037	0.422046	-0.424211	0.671412	NA
mmu-miR-7667-3p|mmu-mir-7667	0.185281	-0.0585939	0.138106	-0.424269	0.67137	NA
mmu-miR-185-3p|mmu-mir-185	9.42289	-0.061109	0.482357	-0.126688	0.899187	NA
mmu-miR-7224-3p|mmu-mir-7224	1.61311	0.128499	0.334711	0.38391	0.701045	NA
mmu-miR-467d-3p|mmu-mir-467a-3	7.23288	-0.221182	0.487774	-0.453452	0.650224	NA
mmu-miR-3060-3p|mmu-mir-3060	0.991981	-0.393924	0.324313	-1.21464	0.224503	NA
mmu-let-7f-1-3p|mmu-let-7f-1	2.16679	0.230848	0.262533	0.87931	NA	NA
mmu-miR-219c-5p|mmu-mir-219c	3.00085	0.318033	0.404572	0.786099	0.431809	NA
mmu-miR-365-1-5p|mmu-mir-365-1	3.80933	-0.252404	0.354389	-0.712222	0.476327	NA
mmu-miR-124-3p|mmu-mir-124-2	7.35101	0.553128	0.456302	1.2122	0.225437	NA
mmu-miR-496a-5p|mmu-mir-496a	0.27331	0.162317	0.229548	0.707117	0.479494	NA
mmu-miR-1958|mmu-mir-1958	0.912038	-0.35759	0.312129	-1.14565	0.25194	NA
mmu-miR-450a-2-3p|mmu-mir-450a-2	1.03101	-0.0667633	0.242598	-0.275201	0.783162	NA
mmu-miR-21a-3p|mmu-mir-21a	8.9605	-0.0674035	0.485123	-0.138941	0.889497	NA
mmu-miR-194-2-3p|mmu-mir-194-2	0.900234	0.0705199	0.313646	0.224839	0.822105	NA
mmu-miR-6932-3p|mmu-mir-6932	0.174413	-0.0559145	0.135019	-0.414124	0.678784	NA
mmu-miR-8114|mmu-mir-8114	7.98004	0.299327	0.492635	0.607603	0.543451	NA
mmu-miR-299b-3p|mmu-mir-299b	0.370561	-0.0981723	0.176807	-0.55525	0.578724	NA
mmu-miR-7043-3p|mmu-mir-7043	0.370561	-0.0981723	0.176807	-0.55525	0.578724	NA
mmu-miR-130a-5p|mmu-mir-130a	0.925793	-0.154013	0.366591	-0.420122	0.674397	NA
mmu-miR-8118|mmu-mir-8118	0.256488	0.0713887	0.154649	0.461617	0.644356	NA
mmu-miR-93-3p|mmu-mir-93	11.7182	-0.107562	0.488879	-0.220018	0.825857	NA
mmu-miR-669d-5p|mmu-mir-669d-2	1.63944	0.680157	0.446669	1.52273	0.127825	NA
mmu-miR-7213-5p|mmu-mir-7213	1.8677	0.69581	0.448844	1.55023	0.121087	NA
mmu-let-7f-2-3p|mmu-let-7f-2	0.128244	0.0411244	0.118694	0.346474	0.728987	NA
mmu-miR-449a-5p|mmu-mir-449a	1.57445	-0.14795	0.401356	-0.368626	0.712406	NA
mmu-miR-7008-5p|mmu-mir-7008	0.145066	0.0454246	0.124563	0.364672	0.715356	NA
mmu-miR-6956-3p|mmu-mir-6956	0.185281	-0.0585939	0.138106	-0.424269	0.67137	NA
mmu-miR-7654-3p|mmu-mir-7654	0.145066	0.0454246	0.124563	0.364672	0.715356	NA
mmu-miR-216b-5p|mmu-mir-216b	0.333353	0.0850466	0.167967	0.50633	0.612625	NA
mmu-miR-6896-5p|mmu-mir-6896	0.348827	-0.0944881	0.173642	-0.544155	0.586335	NA
mmu-miR-688|mmu-mir-688	0.185281	-0.0585939	0.138106	-0.424269	0.67137	NA
mmu-miR-540-5p|mmu-mir-540	4.63202	-0.315536	0.297183	-1.06176	NA	NA
mmu-miR-431-3p|mmu-mir-431	1.70918	0.375027	0.367063	1.0217	0.306924	NA
mmu-miR-6929-3p|mmu-mir-6929	3.99418	-0.403089	0.430424	-0.936493	0.349019	NA
mmu-miR-7667-5p|mmu-mir-7667	0.697653	-0.147192	0.213466	-0.689533	0.490488	NA
mmu-miR-301a-5p|mmu-mir-301a	10.3355	-0.0110311	0.48891	-0.0225626	0.981999	NA
mmu-miR-500-5p|mmu-mir-500	0.214385	-0.0652923	0.145498	-0.44875	0.653612	NA
mmu-miR-3095-3p|mmu-mir-3095	1.52792	0.0608304	0.332095	0.183172	0.854663	NA
mmu-miR-124-3p|mmu-mir-124-1	7.35101	0.553128	0.456302	1.2122	0.225437	NA
mmu-miR-582-3p|mmu-mir-582	5.01278	0.278058	0.488115	0.569656	0.568911	NA
mmu-miR-669a-3p*mmu-miR-669o-3p|mmu-mir-669o	6.81524	0.169161	0.493125	0.343039	0.731569	NA
mmu-miR-666-5p|mmu-mir-666	5.4627	0.726399	0.403582	1.79988	NA	NA
mmu-miR-6911-3p|mmu-mir-6911	0.566342	-0.118191	0.292704	-0.403791	0.686367	NA
mmu-miR-467b-5p|mmu-mir-467a-2	2.16679	0.230848	0.262533	0.87931	NA	NA
mmu-miR-3062-5p|mmu-mir-3062	0.435198	0.102719	0.183393	0.560107	0.575407	NA
mmu-miR-503-3p|mmu-mir-503	11.1918	0.0839765	0.451498	0.185995	0.852449	NA
mmu-miR-3075-3p|mmu-mir-3075	0.128244	0.0411244	0.118694	0.346474	0.728987	NA
mmu-miR-128-2-5p|mmu-mir-128-2	0.333353	0.0850466	0.167967	0.50633	0.612625	NA
mmu-miR-466h-3p|mmu-mir-466h	0.333353	0.0850466	0.167967	0.50633	0.612625	NA
mmu-miR-3058-3p|mmu-mir-3058	2.12346	-0.0863839	0.262621	-0.32893	0.742208	NA
mmu-miR-3069-3p|mmu-mir-3069	0.401554	0.211943	0.257784	0.822173	0.410978	NA
mmu-miR-192-3p|mmu-mir-192	0.333353	0.0850466	0.167967	0.50633	0.612625	NA
mmu-miR-452-3p|mmu-mir-452	0.52324	-0.123758	0.197072	-0.627986	0.530013	NA
mmu-miR-3074-5p|mmu-mir-3074-1	9.90909	-0.629596	0.495302	-1.27114	0.20368	NA
mmu-miR-6952-3p|mmu-mir-6952	0.770333	0.250993	0.37277	0.673319	0.500745	NA
mmu-miR-149-3p|mmu-mir-149	1.94206	-0.129621	0.337577	-0.383974	0.700998	NA
mmu-miR-669a-3p*mmu-miR-669o-3p|mmu-mir-669a-10	6.81524	0.169161	0.493125	0.343039	0.731569	NA
mmu-miR-669a-3p*mmu-miR-669o-3p|mmu-mir-669a-7	6.81524	0.169161	0.493125	0.343039	0.731569	NA
mmu-miR-7237-3p|mmu-mir-7237	0.174413	-0.0559145	0.135019	-0.414124	0.678784	NA
mmu-miR-679-3p|mmu-mir-679	0.214385	-0.0652923	0.145498	-0.44875	0.653612	NA
mmu-miR-669a-3p*mmu-miR-669o-3p|mmu-mir-669a-2	6.81524	0.169161	0.493125	0.343039	0.731569	NA
mmu-miR-488-3p|mmu-mir-488	0.555475	-0.115172	0.292046	-0.394365	0.693312	NA
mmu-miR-1191b-5p|mmu-mir-1191b	11.3931	0.296941	0.442861	0.670506	0.502536	NA
mmu-miR-138-5p|mmu-mir-138-1	10.3129	-0.243331	0.4909	-0.495684	0.620117	NA
mmu-miR-6914-3p|mmu-mir-6914	0.145066	0.0454246	0.124563	0.364672	0.715356	NA
mmu-miR-370-5p|mmu-mir-370	4.18545	0.325191	0.365929	0.888671	0.37418	NA
mmu-miR-7092-5p|mmu-mir-7092	0.857539	-0.162407	0.223238	-0.727507	0.466915	NA
mmu-miR-467b-5p|mmu-mir-467a-4	2.16679	0.230848	0.262533	0.87931	NA	NA
mmu-miR-3470a|mmu-mir-3470a	1.28631	-0.19853	0.244201	-0.81298	0.41623	NA
mmu-miR-6962-3p|mmu-mir-6962	2.06583	-0.388171	0.369572	-1.05033	0.293568	NA
mmu-miR-496a-3p|mmu-mir-496a	10.4912	0.831708	0.418157	1.98898	NA	NA
mmu-miR-7059-5p|mmu-mir-7059	0.214385	-0.0652923	0.145498	-0.44875	0.653612	NA
mmu-miR-3087-3p|mmu-mir-3087	0.939716	0.100764	0.242311	0.415848	0.677521	NA
mmu-miR-3473b|mmu-mir-3473b	2.33347	0.237185	0.26552	0.893284	NA	NA
mmu-miR-1188-5p|mmu-mir-1188	0.256488	0.0713887	0.154649	0.461617	0.644356	NA
mmu-miR-467b-5p|mmu-mir-467a-3	2.16679	0.230848	0.262533	0.87931	NA	NA
mmu-miR-363-3p|mmu-mir-363	4.15894	-0.61936	0.456123	-1.35788	0.174502	NA
mmu-miR-667-5p|mmu-mir-667	0.54662	0.264688	0.283159	0.93477	0.349907	NA
mmu-miR-1934-3p|mmu-mir-1934	1.28244	0.189642	0.241501	0.785265	0.432298	NA
mmu-miR-6972-3p|mmu-mir-6972	0.166676	0.0506215	0.131261	0.385655	0.699752	NA
mmu-miR-6899-3p|mmu-mir-6899	1.5589	0.43203	0.451762	0.956324	0.338909	NA
mmu-miR-7660-3p|mmu-mir-7660	0.214385	-0.0652923	0.145498	-0.44875	0.653612	NA
mmu-miR-15a-3p|mmu-mir-15a	1.52515	-0.204989	0.438884	-0.467068	0.640451	NA
mmu-miR-3102-3p,2-3p|mmu-mir-3102	1.04961	-0.266996	0.33017	-0.808664	0.418709	NA
mmu-miR-491-3p|mmu-mir-491	0.885821	-0.186142	0.402793	-0.462128	0.64399	NA
mmu-miR-1198-3p|mmu-mir-1198	10.0199	-0.10547	0.481206	-0.219179	0.826511	NA
mmu-miR-5116|mmu-mir-5116	0.214385	-0.0652923	0.145498	-0.44875	0.653612	NA
mmu-miR-669a-3p*mmu-miR-669o-3p|mmu-mir-669a-8	6.81524	0.169161	0.493125	0.343039	0.731569	NA
mmu-miR-6938-3p|mmu-mir-6938	0.620479	0.0625937	0.225399	0.277702	0.781241	NA
mmu-miR-455-5p|mmu-mir-455	7.32948	0.0161127	0.490235	0.0328672	0.97378	NA
mmu-miR-212-3p|mmu-mir-212	5.57478	0.0405921	0.498585	0.0814146	0.935112	NA
mmu-miR-7668-3p|mmu-mir-7668	0.166676	0.0506215	0.131261	0.385655	0.699752	NA
mmu-miR-467b-5p|mmu-mir-467a-5	2.16679	0.230848	0.262533	0.87931	NA	NA
mmu-miR-299b-5p|mmu-mir-299b	4.37877	0.660759	0.452152	1.46136	0.143916	NA
mmu-miR-378d|mmu-mir-378d	2.90466	-0.0452362	0.265986	-0.17007	0.864955	NA
mmu-miR-7052-3p|mmu-mir-7052	0.915399	0.312398	0.382715	0.816268	0.414347	NA
mmu-miR-669a-3p*mmu-miR-669o-3p|mmu-mir-669a-4	6.81524	0.169161	0.493125	0.343039	0.731569	NA
mmu-miR-7655-5p|mmu-mir-7655	0.145066	0.0454246	0.124563	0.364672	0.715356	NA
mmu-miR-5615-3p|mmu-mir-5615-2	0.311743	0.173526	0.23639	0.734064	0.46291	NA
mmu-miR-470-5p|mmu-mir-470	0.145066	0.0454246	0.124563	0.364672	0.715356	NA
mmu-miR-196a-2-3p|mmu-mir-196a-2	0.27331	0.162317	0.229548	0.707117	0.479494	NA
mmu-miR-218-1-3p|mmu-mir-218-1	0.456809	0.224169	0.263907	0.849422	0.395646	NA
mmu-miR-547-3p|mmu-mir-547	1.44963	-0.00774659	0.320477	-0.024172	0.980715	NA
mmu-miR-323-5p|mmu-mir-323	0.290132	0.0776568	0.160932	0.482544	0.62942	NA
mmu-miR-467d-3p|mmu-mir-467a-2	7.23288	-0.221182	0.487774	-0.453452	0.650224	NA
mmu-miR-466c-5p|mmu-mir-466c-3	0.145066	0.0454246	0.124563	0.364672	0.715356	NA
mmu-miR-467b-5p|mmu-mir-467a-6	2.16679	0.230848	0.262533	0.87931	NA	NA
mmu-miR-6997-5p|mmu-mir-6997	0.174413	-0.0559145	0.135019	-0.414124	0.678784	NA
mmu-miR-7019-3p|mmu-mir-7019	9.61701	-0.0193523	0.450586	-0.0429491	0.965742	NA
mmu-miR-129-1-3p|mmu-mir-129-1	1.50843617415742	0.387098430056075	0.440503628169393	0.878763318397046	0.379529619040247	NA
mmu-miR-3072-3p|mmu-mir-3072	1.81799397465543	-0.0311969632130078	0.32756654329304	-0.0952385518355549	0.924125349203904	NA
mmu-miR-138-5p|mmu-mir-138-2	8.44147501381059	-0.295339495539673	0.492238716257015	-0.599992413813841	0.548511291319394	NA
mmu-miR-6954-3p|mmu-mir-6954	0.435198478218085	0.102719361850304	0.183392528355951	0.56010657997437	0.575406742564787	NA
mmu-miR-1968-3p|mmu-mir-1968	2.25117600303299	-0.0857315181045206	0.337016729117633	-0.254383568225175	0.799199244184364	NA
mmu-miR-6979-3p|mmu-mir-6979	0.214384783202028	-0.0652922961262518	0.145498122462741	-0.44875009396064	0.65361194350148	NA
mmu-miR-223-5p|mmu-mir-223	5.80249448317328	-2.04540560905306	0.497201802805096	-4.11383385481178	3.89141563520753e-05	NA
mmu-miR-375-3p|mmu-mir-375	1.15459073819989	-0.0155497238405848	0.377649392498887	-0.0411750267561483	0.967156362545899	NA
mmu-miR-8115|mmu-mir-8115	0.174413304596238	-0.0559144544624902	0.13501872701931	-0.414123697481562	0.678783518633306	NA
mmu-miR-5709-5p|mmu-mir-5709	3.21972132136583	0.329778953596434	0.484309675358472	0.680925800939948	0.495918441449847	NA
mmu-miR-7016-3p|mmu-mir-7016	0.614050294385498	-0.288513813808243	0.285682338556704	-1.00991127160973	0.312537801913866	NA
mmu-miR-3066-3p|mmu-mir-3066	0.16667644486141	0.0506214937598543	0.131261085455792	0.385654998845057	0.699752195012698	NA
mmu-miR-190b-3p|mmu-mir-190b	0.214384783202028	-0.0652922961262518	0.145498122462741	-0.44875009396064	0.65361194350148	NA
mmu-miR-505-5p|mmu-mir-505	6.71000430116762	0.0737898537770588	0.496766821876964	0.148540221543488	0.881916445809756	NA
mmu-miR-5615-5p|mmu-mir-5615-2	1.01553238863812	0.0547719812804391	0.241189051936754	0.227091490432997	0.82035260085918	NA
mmu-miR-6990-5p|mmu-mir-6990	0.563442285664147	0.255876124097435	0.278774731208571	0.917859818169807	0.35869226053241	NA
mmu-miR-493-3p|mmu-mir-493	11.8036304445989	1.0187917317869	0.498122006070229	2.04526545579531	0.0408286944025725	NA
mmu-miR-7651-5p|mmu-mir-7651	0.341089749457648	-0.0049409547818851	0.197170686381223	-0.0250592766732674	0.980007682479842	NA
mmu-miR-3076-3p|mmu-mir-3076	0.256487614892124	0.071388660959255	0.154649177417225	0.46161681653603	0.644356132944578	NA
mmu-miR-3470b|mmu-mir-3470b	3.50020534208961	0.270937433646776	0.280464338360823	0.966031671727937	NA	NA
mmu-miR-467d-3p|mmu-mir-467a-8	7.23288236465784	-0.221182040898766	0.487774410721286	-0.45345150552629	0.650223655617723	NA
mmu-miR-677-5p|mmu-mir-677	19.4087547654112	0.0189238625784772	0.153124546100123	0.123584775011209	NA	NA
mmu-miR-489-3p|mmu-mir-489	0.870590790547114	0.023966678153068	0.234898717784976	0.102029838132224	0.91873299126032	NA
mmu-miR-122-5p|mmu-mir-122	2.12112563935263	0.167422505735849	0.347949659445355	0.481168758730003	0.630396562800052	NA
mmu-miR-5615-3p|mmu-mir-5615-1	0.311742604267438	0.17352552778662	0.236390233060886	0.734063863551953	0.462909816224682	NA
mmu-miR-196b-3p|mmu-mir-196b	1.10081694450345	-0.385256732127735	0.321494681243257	-1.19833003344846	0.230788558861569	NA
mmu-miR-7063-3p|mmu-mir-7063	0.128243807446062	0.0411244024612536	0.11869420668386	0.346473544161996	0.728986863111382	NA
mmu-miR-1970|mmu-mir-1970	0.348826609192476	-0.0944881179013938	0.173641968169855	-0.544154842848628	0.586334923392123	NA
mmu-miR-344-3p|mmu-mir-344-2	0.145066159406028	0.0454246065117499	0.124562845878559	0.364672195720674	0.715356115962012	NA
mmu-miR-25-5p|mmu-mir-25	10.9987428973232	-0.21816215888814	0.490598688064442	-0.444685573352947	0.656546996437611	NA
mmu-miR-485-3p|mmu-mir-485	33.2822088917969	0.373679805453286	0.31794925239103	1.17528128354809	NA	NA
mmu-miR-7069-5p|mmu-mir-7069	0.185280727981442	-0.0585939498493299	0.138105640232301	-0.424269057735599	0.671369602490878	NA
mmu-miR-1948-3p|mmu-mir-1948	0.808765936516319	0.181608164403284	0.320071240141679	0.56739919626298	0.570442995832142	NA
mmu-miR-6944-3p|mmu-mir-6944	2.99242767110024	-0.237963356040611	0.420821634574851	-0.565473199306925	0.57175194845414	NA
mmu-miR-467b-5p|mmu-mir-467b	2.16679378319833	0.230847669090505	0.262532724392391	0.879310073152906	NA	NA
mmu-miR-701-5p|mmu-mir-701	3.77535724282496	0.274682708804652	0.492378579458745	0.557868924977608	0.576933892622867	NA
mmu-miR-3081-3p|mmu-mir-3081	0.998409870612589	-0.0409466275852924	0.312166367915038	-0.131169247535458	0.895641422647995	NA
mmu-miR-1933-5p|mmu-mir-1933	1.25654628406058	0.39130243645023	0.329141325983397	1.18885841904267	0.234495384972385	NA
mmu-miR-669a-3p*mmu-miR-669o-3p|mmu-mir-669a-12	6.81523739618057	0.169160993304166	0.493125153748823	0.343038662737389	0.731569374247285	NA
mmu-miR-7091-5p|mmu-mir-7091	0.595446011265465	-0.0681816692573017	0.223214135035768	-0.305454084466364	0.760020335194312	NA
mmu-miR-384-3p|mmu-mir-384	5.77570764429665	-0.0859912717132282	0.49558792920725	-0.173513652462805	0.862247697529953	NA
mmu-miR-871-3p|mmu-mir-871	0.128243807446062	0.0411244024612536	0.11869420668386	0.346473544161996	0.728986863111382	NA
mmu-miR-467d-3p|mmu-mir-467d	7.23288236465784	-0.221182040898766	0.487774410721286	-0.45345150552629	0.650223655617723	NA
mmu-miR-187-5p|mmu-mir-187	0.145066159406028	0.0454246065117499	0.124562845878559	0.364672195720674	0.715356115962012	NA
mmu-miR-3057-3p|mmu-mir-3057	11.2785295317554	-0.304949056291631	0.482302528588407	-0.632277539958477	0.527205537200529	NA
mmu-miR-1932|mmu-mir-1932	0.290132318812057	0.0776567763507791	0.160931993734813	0.482544051984738	0.629419512580336	NA
mmu-miR-7212-5p|mmu-mir-7212	0.33335288972282	0.0850465885822565	0.167966614007156	0.506330315015062	0.612624785003196	NA
mmu-miR-410-5p|mmu-mir-410	0.174413304596238	-0.0559144544624902	0.13501872701931	-0.414123697481562	0.678783518633306	NA
mmu-miR-669a-3p*mmu-miR-669o-3p|mmu-mir-669a-5	6.81523739618057	0.169160993304166	0.493125153748823	0.343038662737389	0.731569374247285	NA
mmu-miR-669p-5p*mmu-miR-669a-5p|mmu-mir-669a-2	13.0362355553796	0.444998953515277	0.497840055242431	0.893859280363806	0.371397186860175	NA
mmu-miR-6900-3p|mmu-mir-6900	1.02639981202332	0.0871969754096205	0.306729807893662	0.284279431491869	0.776196247473285	NA
mmu-miR-7085-5p|mmu-mir-7085	0.464545623408295	0.0331941922137245	0.21212973126928	0.156480621622942	0.875654192782516	NA
mmu-miR-466h-3p|mmu-mir-466d	0.33335288972282	0.0850465885822565	0.167966614007156	0.506330315015062	0.612624785003196	NA
mmu-miR-467b-5p|mmu-mir-467a-7	2.16679378319833	0.230847669090505	0.262532724392391	0.879310073152906	NA	NA
mmu-miR-1306-3p|mmu-mir-1306	6.9357526835067	-0.174815813125944	0.421406774411872	-0.414838639862688	0.678260031074961	NA
mmu-miR-7663-3p|mmu-mir-7663	0.16667644486141	0.0506214937598543	0.131261085455792	0.385654998845057	0.699752195012698	NA
mmu-miR-669a-3p*mmu-miR-669o-3p|mmu-mir-669a-11	6.81523739618057	0.169160993304166	0.493125153748823	0.343038662737389	0.731569374247285	NA
mmu-miR-8103|mmu-mir-8103	0.649583261420113	0.0545922577439477	0.226113583905182	0.241437320133939	0.809216190821043	NA
mmu-miR-7669-5p|mmu-mir-7669	0.779727528680838	-0.0584777865268147	0.234546016164959	-0.24932329903948	0.803110710234961	NA
mmu-miR-219a-2-3p|mmu-mir-219a-2	0.174413304596238	-0.0559144544624902	0.13501872701931	-0.414123697481562	0.678783518633306	NA
mmu-miR-3103-3p|mmu-mir-3103	0.708520641770156	-0.320111187973351	0.298359235301249	-1.07290524340612	0.283313633233771	NA
mmu-miR-1948-5p|mmu-mir-1948	0.940573606282513	-0.0316505832432142	0.239235733821336	-0.132298727859991	0.89474801355262	NA
mmu-miR-6921-3p|mmu-mir-6921	0.6053142240846	-0.0232735501472602	0.223439756485052	-0.104160291406409	0.917042145377792	NA
mmu-miR-669l-5p|mmu-mir-669l	1.13285169660304	-0.0440275183609218	0.244982209716319	-0.179717206453089	0.857374584586595	NA
mmu-miR-1197-3p|mmu-mir-1197	1.25662596597965	-0.331356711591261	0.348993960578261	-0.949462595404872	0.342385387328975	NA
mmu-miR-201-5p|mmu-mir-201	3.14332782317681	-0.160694660016717	0.405796792368536	-0.39599785665821	0.692106609395822	NA
mmu-miR-7647-5p|mmu-mir-7647	0.214384783202028	-0.0652922961262518	0.145498122462741	-0.44875009396064	0.65361194350148	NA
mmu-miR-7075-3p|mmu-mir-7075	0.899641964498208	-0.0752491312839715	0.23923582889357	-0.314539555517196	0.753111278785136	NA
mmu-miR-200a-5p|mmu-mir-200a	0.214384783202028	-0.0652922961262518	0.145498122462741	-0.44875009396064	0.65361194350148	NA
mmu-miR-5101|mmu-mir-5101	0.256487614892124	0.071388660959255	0.154649177417225	0.46161681653603	0.644356132944578	NA
mmu-miR-466n-3p|mmu-mir-466n	0.423164059753534	0.216936061194548	0.260331761411793	0.83330616294413	0.404672081411467	NA
mmu-miR-3066-5p|mmu-mir-3066	2.20547808187247	0.0431784955795255	0.259912981709947	0.166126737092767	0.868057213350845	NA
mmu-miR-7219-3p|mmu-mir-7219	2.39789096099489	0.189270560446854	0.401256471037083	0.471694724218822	0.637144703408047	NA
mmu-miR-128-1-5p|mmu-mir-128-1	12.8165780332283	0.240225536383546	0.450534599193091	0.533201083365831	0.593894391667766	NA
mmu-miR-7043-5p|mmu-mir-7043	0.684085991390389	-0.108268652958647	0.234249017034971	-0.46219469489805	0.643941707299852	NA
mmu-miR-217-5p|mmu-mir-217	0.87039695643617	0.155021112724186	0.221055187988124	0.701277876059231	0.483129617835401	NA
mmu-miR-582-5p|mmu-mir-582	3.53945151415786	-0.0973823974843591	0.336868925683726	-0.289080975001499	0.772519412108633	NA
mmu-miR-6945-3p|mmu-mir-6945	11.0764261197828	0.451256799634947	0.461162049707769	0.978521107538883	0.327816657041151	NA
mmu-miR-467d-5p|mmu-mir-467d	1.92946304881825	-0.235577249228581	0.263080216003785	-0.895457867592717	0.370542378605416	NA
mmu-miR-7658-3p|mmu-mir-7658	0.464545623408295	0.0331941922137245	0.21212973126928	0.156480621622942	0.875654192782516	NA
mmu-miR-216a-5p|mmu-mir-216a	0.214384783202028	-0.0652922961262518	0.145498122462741	-0.44875009396064	0.65361194350148	NA
mmu-miR-7015-3p|mmu-mir-7015	0.609611782814323	0.0658291623846033	0.225168966323577	0.292354508080852	0.770015586789663	NA
mmu-miR-20b-5p|mmu-mir-20b	1.8191977972192	0.00494576565542726	0.394740050101701	0.0125291711701233	0.990003429308215	NA
mmu-let-7a-2-3p|mmu-let-7a-2	3.28337153040697	-0.378526266185418	0.414668422510569	-0.912840828085409	0.361326261854394	NA
mmu-miR-6988-3p|mmu-mir-6988	0.725330797030142	0.140295883700826	0.211416112725029	0.663600715633709	0.50694589915598	NA
mmu-miR-1966-3p|mmu-mir-1966	0.214384783202028	-0.0652922961262518	0.145498122462741	-0.44875009396064	0.65361194350148	NA
mmu-miR-6934-5p|mmu-mir-6934	0.174413304596238	-0.0559144544624902	0.13501872701931	-0.414123697481562	0.678783518633306	NA
mmu-miR-5621-3p|mmu-mir-5621	2.8545014640567	-0.00838563249995072	0.478695243714509	-0.0175176850199745	0.986023624405283	NA
mmu-miR-7661-3p|mmu-mir-7661	0.507766194319058	0.0423300028598799	0.215691284207205	0.196252727668009	0.844412359677276	NA
mmu-miR-19a-3p|mmu-mir-19a	11.5382370502882	-0.618121793612909	0.433670266348568	-1.42532666308297	0.154062796230103	NA
mmu-miR-3473a|mmu-mir-3473a	0.897706652122435	0.159028398193421	0.223585512143069	0.711264324191369	0.476920454747363	NA
mmu-miR-1930-5p|mmu-mir-1930	1.73557664385934	0.612548094007366	0.434955348458536	1.40830109614288	0.159041931229667	NA
mmu-miR-124-3p|mmu-mir-124-3	7.35101179229302	0.553128401261136	0.456302331158277	1.21219718482936	0.2254369088659	NA
mmu-miR-32-3p|mmu-mir-32	5.23137904696855	-0.205358610211017	0.498061765223172	-0.412315549094599	0.680108153218831	NA
mmu-miR-7013-5p|mmu-mir-7013	0.256487614892124	0.071388660959255	0.154649177417225	0.46161681653603	0.644356132944578	NA
mmu-miR-363-5p|mmu-mir-363	0.537237900824294	-0.0578717247846108	0.219154926929065	-0.264067641989826	0.791727797088151	NA
mmu-miR-669o-5p|mmu-mir-669o	0.428769566404056	-0.107313215694053	0.184369917739216	-0.582053824235274	0.560530426690409	NA
mmu-miR-6994-3p|mmu-mir-6994	0.80789548209172	0.307554677535466	0.299955642385271	1.02533386299976	0.305205682894042	NA
mmu-miR-1247-3p|mmu-mir-1247	0.388798087798266	-0.219423238754343	0.253697064965774	-0.864902551332022	0.387092277146403	NA
mmu-miR-5615-5p|mmu-mir-5615-1	1.01553238863812	0.0547719812804391	0.241189051936754	0.227091490432997	0.82035260085918	NA
mmu-miR-92a-1-5p|mmu-mir-92a-1	3.04474813753371	0.143630459154495	0.466198649834558	0.308088535231636	0.758014964779662	NA
mmu-miR-669p-5p*mmu-miR-669a-5p|mmu-mir-669a-12	13.0362355553796	0.444998953515277	0.497840055242431	0.893859280363806	0.371397186860175	NA
mmu-miR-6958-3p|mmu-mir-6958	1.15052407273981	0.23410562664986	0.328295569443247	0.713094078750063	0.475787543315059	NA
mmu-miR-7b-5p|mmu-mir-7b	1.61005086938305	-0.0979465943263436	0.395315349207437	-0.247768255198579	0.804313717877533	NA
mmu-miR-653-3p|mmu-mir-653	0.83338222430705	0.149933539287141	0.217784886026356	0.688447862580306	0.491170792104419	NA
mmu-miR-184-3p|mmu-mir-184	7.25317250549244	0.27116166493738	0.497112489880744	0.545473450088592	0.585427935857383	NA
mmu-miR-3109-3p|mmu-mir-3109	1.07097758671356	-0.131976091263419	0.318293097626704	-0.414636987881532	0.678407666850549	NA
mmu-miR-6538|mmu-mir-6538	1.24857071081886	0.0300447399495413	0.247202083009041	0.121539186012613	0.903263978791665	NA
mmu-miR-3474|mmu-mir-3474	0.348826609192476	-0.0944881179013938	0.173641968169855	-0.544154842848628	0.586334923392123	NA
mmu-miR-6918-5p|mmu-mir-6918	0.174413304596238	-0.0559144544624902	0.13501872701931	-0.414123697481562	0.678783518633306	NA
mmu-miR-3059-5p|mmu-mir-3059	0.174413304596238	-0.0559144544624902	0.13501872701931	-0.414123697481562	0.678783518633306	NA
mmu-miR-483-5p|mmu-mir-483	5.06923269128846	0.44579152243959	0.437670856825346	1.01855427540492	0.3084146212924	NA
mmu-miR-6984-3p|mmu-mir-6984	0.256487614892124	0.071388660959255	0.154649177417225	0.46161681653603	0.644356132944578	NA
mmu-miR-497b|mmu-mir-497b	0.697653218384951	-0.147191915023116	0.213466174095887	-0.689532735790725	0.490488080031872	NA
mmu-miR-467d-3p|mmu-mir-467a-9	7.23288236465784	-0.221182040898766	0.487774410721286	-0.45345150552629	0.650223655617723	NA
mmu-miR-208b-3p|mmu-mir-208b	6.00035201501076	0.312597617375783	0.296990148532361	1.05255214329684	NA	NA
mmu-miR-539-3p|mmu-mir-539	0.311742604267438	0.17352552778662	0.236390233060886	0.734063863551953	0.462909816224682	NA
mmu-let-7g-3p|mmu-let-7g	0.214384783202028	-0.0652922961262518	0.145498122462741	-0.44875009396064	0.65361194350148	NA
mmu-miR-467b-5p|mmu-mir-467a-1	2.16679378319833	0.230847669090505	0.262532724392391	0.879310073152906	NA	NA
mmu-miR-6929-5p|mmu-mir-6929	0.714414117786258	0.0649488768186154	0.229412797038583	0.28310921473004	0.777093118113237	NA
mmu-miR-5129-3p|mmu-mir-5129	0.214384783202028	-0.0652922961262518	0.145498122462741	-0.44875009396064	0.65361194350148	NA
mmu-miR-1934-5p|mmu-mir-1934	11.231309211188	-0.390497194127064	0.454965150180272	-0.858301331370845	0.390726094475158	NA
mmu-miR-7647-3p|mmu-mir-7647	1.12351454311911	0.372547531403605	0.323281495587092	1.15239361512803	0.249159363506556	NA
mmu-miR-1a-2-5p|mmu-mir-1a-2	2.170123126838	0.0735954887009305	0.409131009814559	0.179882450695409	0.857244852780043	NA
mmu-miR-467b-5p|mmu-mir-467a-9	2.16679378319833	0.230847669090505	0.262532724392391	0.879310073152906	NA	NA
mmu-miR-205-5p|mmu-mir-205	4.30698239948264	-0.0929023464307258	0.272263448119439	-0.341222250259501	0.732936274095496	NA
mmu-miR-669p-5p*mmu-miR-669a-5p|mmu-mir-669a-1	13.0362355553796	0.444998953515277	0.497840055242431	0.893859280363806	0.371397186860175	NA
mmu-miR-6948-3p|mmu-mir-6948	2.15482322454206	0.658483794891025	0.471054346020634	1.39789347121782	0.162145059520976	NA
mmu-miR-193a-3p|mmu-mir-193a	9.41229607808298	0.186156606983909	0.42098641933617	0.442191477999337	0.658350652328925	NA
mmu-miR-702-3p|mmu-mir-702	0.523239913788713	-0.123758407130185	0.197071939636081	-0.627985939341345	0.530013151018748	NA
mmu-miR-466c-5p|mmu-mir-466c-1	0.145066159406028	0.0454246065117499	0.124562845878559	0.364672195720674	0.715356115962012	NA
mmu-miR-467d-3p|mmu-mir-467a-1	7.23288236465784	-0.221182040898766	0.487774410721286	-0.45345150552629	0.650223655617723	NA
mmu-miR-3101-5p|mmu-mir-3101	0.921354387081761	0.211409455918122	0.320657532108416	0.65929982847446	0.509703252538109	NA
mmu-miR-6920-5p|mmu-mir-6920	0.174413304596238	-0.0559144544624902	0.13501872701931	-0.414123697481562	0.678783518633306	NA
mmu-miR-3475-3p|mmu-mir-3475	0.256487614892124	0.071388660959255	0.154649177417225	0.46161681653603	0.644356132944578	NA
mmu-miR-877-3p|mmu-mir-877	5.06661709645577	-0.505218805393622	0.442833949425347	-1.14087640762238	0.25392135844066	NA
mmu-miR-190a-3p|mmu-mir-190a	1.56475182665747	-0.176795172417695	0.437104368134245	-0.404469013138292	0.685867859826197	NA
mmu-miR-219a-1-3p|mmu-mir-219a-1	2.89221702826315	-0.221651839315751	0.492228888238093	-0.450302378857002	0.652492423950658	NA
mmu-miR-132-5p|mmu-mir-132	12.7553874954764	0.178936304473658	0.358741969336487	0.498788320766067	0.617928516231438	NA
mmu-miR-188-5p|mmu-mir-188	1.6892966199281	0.0472657862186379	0.337318415427685	0.140122163679412	0.888563469265389	NA
mmu-miR-344b-3p|mmu-mir-344b	0.185280727981442	-0.0585939498493299	0.138105640232301	-0.424269057735599	0.671369602490878	NA
mmu-miR-669p-5p*mmu-miR-669a-5p|mmu-mir-669a-3	13.0362355553796	0.444998953515277	0.497840055242431	0.893859280363806	0.371397186860175	NA
mmu-miR-206-5p|mmu-mir-206	0.384731422338186	0.0953262902739371	0.177146558180348	0.538121040866557	0.590493487139935	NA
mmu-miR-129-2-3p|mmu-mir-129-2	0.517041895244328	-0.136593047868726	0.291010746156522	-0.469374583834985	0.638801912200016	NA
mmu-miR-6946-3p|mmu-mir-6946	0.294920252307472	0.16873352309471	0.233516161726986	0.722577494623194	0.469939499011854	NA
mmu-miR-7083-5p|mmu-mir-7083	1.13457217520444	0.21118362386795	0.426284571363794	0.495405271629512	0.620314074305216	NA
mmu-miR-7018-3p|mmu-mir-7018	4.86866078269511	0.0883358826097043	0.476658444068671	0.185323230310755	0.85297551845793	NA
mmu-miR-3102-5p.2-5p|mmu-mir-3102	6.77995867907148	0.0604575761994873	0.487173312051871	0.124098703077254	0.901237125017129	NA
mmu-miR-1938|mmu-mir-1938	2.41629698350326	-0.230209820090348	0.421867329116182	-0.545692458746783	0.585277356606425	NA
mmu-miR-34b-3p|mmu-mir-34b	8.09295901082908	0.318897846040469	0.466732107699487	0.683256713604533	0.494444641335267	NA
mmu-miR-6963-3p|mmu-mir-6963	0.256487614892124	0.071388660959255	0.154649177417225	0.46161681653603	0.644356132944578	NA
mmu-miR-467d-3p|mmu-mir-467a-7	7.23288236465784	-0.221182040898766	0.487774410721286	-0.45345150552629	0.650223655617723	NA
mmu-miR-3079-5p|mmu-mir-3079	0.145066159406028	0.0454246065117499	0.124562845878559	0.364672195720674	0.715356115962012	NA
mmu-miR-302d-3p|mmu-mir-302d	0.547737672924848	0.0315560468069449	0.217769111458333	0.144905981365418	0.884785103837739	NA
mmu-miR-690|mmu-mir-690	23.1456853632194	0.0492299125964037	0.154553345530005	0.318530229336551	NA	NA
mmu-miR-186-3p|mmu-mir-186	5.37532330334971	0.328795674107489	0.3648980420848	0.901061765716679	0.367555480294754	NA
mmu-miR-200a-3p|mmu-mir-200a	3.88025588291666	-0.28534981545036	0.498421967505057	-0.572506498617489	0.566978884467745	NA
mmu-miR-592-3p|mmu-mir-592	0.330346887387471	-0.0144406960051017	0.19598781813951	-0.0736815999187379	0.941263740123661	NA
mmu-miR-328-5p|mmu-mir-328	0.533864247204294	-0.126606476180466	0.291428025865179	-0.434434800169278	0.663972731450567	NA
mmu-miR-383-5p|mmu-mir-383	1.56571618466243	0.0451917936659106	0.403443720919277	0.112015112201865	0.910811424178867	NA
mmu-miR-337-3p|mmu-mir-337	6.34868332480529	-0.32130276331544	0.493337208005868	-0.651284269869258	0.514863000654261	NA
mmu-miR-5099|mmu-mir-5099	1.59572775346631	0.206863125678018	0.250666446186691	0.825252557033304	0.409228220643583	NA
mmu-miR-384-5p|mmu-mir-384	11.9529306349575	0.720275687501928	0.462709422348667	1.55664797973182	0.11955408569816	NA
mmu-miR-20a-3p|mmu-mir-20a	1.51303389895271	0.45277991322257	0.347583526428676	1.30265066896224	0.192694050876565	NA
mmu-miR-669f-5p|mmu-mir-669f	0.730255488540565	-0.322986957016293	0.299466126924054	-1.07854253946458	0.280791708385907	NA
mmu-miR-7668-5p|mmu-mir-7668	0.185280727981442	-0.0585939498493299	0.138105640232301	-0.424269057735599	0.671369602490878	NA
mmu-miR-130b-5p|mmu-mir-130b	4.98928367039421	-0.397932086256016	0.498633155634648	-0.798045781270878	0.424843923281713	NA
mmu-miR-669a-3p*mmu-miR-669o-3p|mmu-mir-669a-6	6.81523739618057	0.169160993304166	0.493125153748823	0.343038662737389	0.731569374247285	NA
mmu-miR-3070-5p|mmu-mir-3070-2	0.128243807446062	0.0411244024612536	0.11869420668386	0.346473544161996	0.728986863111382	NA
mmu-miR-7213-3p|mmu-mir-7213	0.256487614892124	0.071388660959255	0.154649177417225	0.46161681653603	0.644356132944578	NA
mmu-miR-298-5p|mmu-mir-298	4.75614960679912	-0.325180240245489	0.428055350691901	-0.759668673034628	0.447452658783353	NA
mmu-miR-138-2-3p|mmu-mir-138-2	1.40181668670071	-0.123638383890116	0.256241553448487	-0.482507158679755	0.629445714253375	NA
mmu-miR-346-5p|mmu-mir-346	0.879972823427001	0.577871903652099	0.387138293395819	1.49267564978717	0.135522110337637	NA
mmu-miR-3082-3p|mmu-mir-3082	1.94688374468048	0.519974430618289	0.442304141813703	1.17560380168744	0.239753235669527	NA
mmu-miR-669p-5p*mmu-miR-669a-5p|mmu-mir-669a-10	13.0362355553796	0.444998953515277	0.497840055242431	0.893859280363806	0.371397186860175	NA
mmu-miR-3064-5p|mmu-mir-3064	5.38052604345795	-0.271710177502665	0.427683652049104	-0.635306437832862	0.525228575657965	NA
mmu-miR-146b-3p|mmu-mir-146b	9.48271962494604	-0.106641909367606	0.49384779734283	-0.215940842383822	0.829033860448334	NA
mmu-miR-297b-5p|mmu-mir-297b	0.50002933458423	0.111309244189359	0.19030833521727	0.584888959604847	0.558622382603108	NA
mmu-miR-7093-3p|mmu-mir-7093	0.428769566404056	-0.107313215694053	0.184369917739216	-0.582053824235274	0.560530426690409	NA
mmu-miR-5129-5p|mmu-mir-5129	0.643154349606083	-0.138223947306243	0.207402276038172	-0.666453377207891	0.505121354565985	NA
mmu-miR-6966-3p|mmu-mir-6966	0.370561455962885	-0.0981723129538185	0.176807369780329	-0.555250118113238	0.578723592641359	NA
mmu-miR-7687-3p|mmu-mir-7687	0.359450942608056	-0.0219995401617468	0.199878014194948	-0.110064832544764	0.912357958227206	NA
mmu-miR-6933-5p|mmu-mir-6933	0.348826609192476	-0.0944881179013938	0.173641968169855	-0.544154842848628	0.586334923392123	NA
mmu-miR-669p-5p*mmu-miR-669a-5p|mmu-mir-669a-6	13.0362355553796	0.444998953515277	0.497840055242431	0.893859280363806	0.371397186860175	NA
mmu-miR-376a-3p|mmu-mir-376a	12.6099664991473	0.746103657390229	0.466114207971894	1.60068851073344	0.109445927140518	NA
mmu-miR-34b-5p|mmu-mir-34b	0.128243807446062	0.0411244024612536	0.11869420668386	0.346473544161996	0.728986863111382	NA
mmu-miR-6912-5p|mmu-mir-6912	0.174413304596238	-0.0559144544624902	0.13501872701931	-0.414123697481562	0.678783518633306	NA
mmu-miR-6941-3p|mmu-mir-6941	0.128243807446062	0.0411244024612536	0.11869420668386	0.346473544161996	0.728986863111382	NA
mmu-miR-7046-3p|mmu-mir-7046	0.174413304596238	-0.0559144544624902	0.13501872701931	-0.414123697481562	0.678783518633306	NA
mmu-miR-669p-5p*mmu-miR-669a-5p|mmu-mir-669p-2	13.0362355553796	0.444998953515277	0.497840055242431	0.893859280363806	0.371397186860175	NA
mmu-miR-7085-3p|mmu-mir-7085	0.435198478218085	0.102719361850304	0.183392528355951	0.56010657997437	0.575406742564787	NA
mmu-miR-106a-5p|mmu-mir-106a	0.546619933704181	0.264688353654619	0.283158734608422	0.934770223566137	0.349906728041027	NA
mmu-miR-495-5p|mmu-mir-495	1.20241341036866	-0.314844094896548	0.338163755515127	-0.931040331087359	0.351832702112902	NA
mmu-miR-1955-3p|mmu-mir-1955	1.68022775090366	0.082577808194848	0.322118121624049	0.256358778508048	0.797673814482126	NA
mmu-miR-466g|mmu-mir-466g	0.174413304596238	-0.0559144544624902	0.13501872701931	-0.414123697481562	0.678783518633306	NA
mmu-miR-669a-3p*mmu-miR-669o-3p|mmu-mir-669a-1	6.81523739618057	0.169160993304166	0.493125153748823	0.343038662737389	0.731569374247285	NA
mmu-miR-669a-3p*mmu-miR-669o-3p|mmu-mir-669a-9	6.81523739618057	0.169160993304166	0.493125153748823	0.343038662737389	0.731569374247285	NA
mmu-miR-344d-3p|mmu-mir-344d-2	1.73036760839415	0.503830855207402	0.458877588656961	1.09796352591986	0.272220416475198	NA
mmu-miR-491-5p|mmu-mir-491	4.02310841865258	-0.28179234384982	0.4917372857455	-0.573054661540679	0.56660768395199	NA
mmu-miR-669p-5p*mmu-miR-669a-5p|mmu-mir-669a-4	13.0362355553796	0.444998953515277	0.497840055242431	0.893859280363806	0.371397186860175	NA
mmu-miR-344d-3p|mmu-mir-344d-3	1.73036760839415	0.503830855207402	0.458877588656961	1.09796352591986	0.272220416475198	NA
mmu-miR-183-3p|mmu-mir-183	0.290132318812057	0.0776567763507791	0.160931993734813	0.482544051984738	0.629419512580336	NA
mmu-miR-467d-3p|mmu-mir-467a-5	7.23288236465784	-0.221182040898766	0.487774410721286	-0.45345150552629	0.650223655617723	NA
mmu-miR-669p-5p*mmu-miR-669a-5p|mmu-mir-669a-11	13.0362355553796	0.444998953515277	0.497840055242431	0.893859280363806	0.371397186860175	NA
mmu-miR-7219-5p|mmu-mir-7219	0.185280727981442	-0.0585939498493299	0.138105640232301	-0.424269057735599	0.671369602490878	NA
mmu-miR-7660-5p|mmu-mir-7660	0.128243807446062	0.0411244024612536	0.11869420668386	0.346473544161996	0.728986863111382	NA
mmu-miR-7093-5p|mmu-mir-7093	0.34262859064809	-0.0275504232909713	0.197965741437389	-0.139167631181705	0.889317686134047	NA
mmu-miR-187-3p|mmu-mir-187	1.85280727981442	-0.234935841717084	0.262763787079867	-0.894095203635025	0.371270955347586	NA
mmu-miR-544-5p|mmu-mir-544	0.128243807446062	0.0411244024612536	0.11869420668386	0.346473544161996	0.728986863111382	NA
mmu-miR-16-2-3p|mmu-mir-16-2	4.03984339983534	-0.129902507424466	0.405687369450908	-0.320203479837905	0.748814085436157	NA
mmu-miR-669c-5p|mmu-mir-669c	12.0415235347991	0.311729071459916	0.479594024278641	0.649985311907897	0.515701709352551	NA
mmu-miR-3098-3p|mmu-mir-3098	1.88324173816491	0.00359298935205224	0.330359004641621	0.0108760145828323	0.991322366957828	NA
mmu-miR-5114|mmu-mir-5114	0.544974760559122	-0.27674540035154	0.280658617286021	-0.986057021970956	0.324105132040448	NA
mmu-miR-770-3p|mmu-mir-770	3.1672575005515	0.625017810903395	0.386607465941878	1.61667289425125	0.105948907881852	NA
mmu-miR-92b-3p|mmu-mir-92b	7.83303427050719	0.0596532996690953	0.491018442647553	0.121488918720541	0.903303791271362	NA
mmu-miR-7669-3p|mmu-mir-7669	0.674863741150243	0.301967298943418	0.298653513203784	1.01109575341701	0.311970602671948	NA
mmu-miR-6392-5p|mmu-mir-6392	0.50002933458423	0.111309244189359	0.19030833521727	0.584888959604847	0.558622382603108	NA
mmu-miR-669p-5p*mmu-miR-669a-5p|mmu-mir-669p-1	13.0362355553796	0.444998953515277	0.497840055242431	0.893859280363806	0.371397186860175	NA
mmu-miR-135b-5p|mmu-mir-135b	7.40340263362122	-0.276737577052689	0.486687306388467	-0.568614741786178	0.569617618303185	NA
mmu-miR-377-3p|mmu-mir-377	9.52525941173895	0.556264442446538	0.480155597671523	1.15850871080979	0.24665649897015	NA
mmu-miR-467b-5p|mmu-mir-467a-10	2.16679378319833	0.230847669090505	0.262532724392391	0.879310073152906	NA	NA
mmu-miR-7035-3p|mmu-mir-7035	2.73208162815655	-0.0228019817339418	0.339311760882878	-0.0672006819763978	0.946421942215051	NA
mmu-miR-1982-3p|mmu-mir-1982	8.84398918296153	0.0787397728453155	0.462950002931036	0.170082670583858	0.86494512181581	NA
mmu-miR-7236-3p|mmu-mir-7236	4.87790163105927	0.146528103828578	0.481609957467185	0.304246416745987	0.760940164420708	NA
mmu-miR-666-3p|mmu-mir-666	9.21731557625145	0.83399925813811	0.497881533065063	1.67509578634868	0.0939154395702522	NA
mmu-miR-669p-5p*mmu-miR-669a-5p|mmu-mir-669a-9	13.0362355553796	0.444998953515277	0.497840055242431	0.893859280363806	0.371397186860175	NA
mmu-miR-3074-5p|mmu-mir-3074-2	9.90908626042663	-0.629596150065762	0.495301892755946	-1.27113616821163	0.203680210241742	NA
mmu-miR-467d-3p|mmu-mir-467a-4	7.23288236465784	-0.221182040898766	0.487774410721286	-0.45345150552629	0.650223655617723	NA
mmu-miR-1191b-3p|mmu-mir-1191b	0.174413304596238	-0.0559144544624902	0.13501872701931	-0.414123697481562	0.678783518633306	NA
mmu-miR-18a-3p|mmu-mir-18a	3.50079857401314	-0.625131270285434	0.489762952957025	-1.27639558384541	0.201815716553003	NA
mmu-miR-467c-5p|mmu-mir-467c	10.8922627622584	-0.061506655356096	0.445010274372301	-0.138214011896361	0.890071281487946	NA
mmu-miR-672-3p|mmu-mir-672	0.931351356042367	0.357049612086874	0.318592325056903	1.12071002345428	0.262411314200882	NA
mmu-miR-6715-5p|mmu-mir-6715	0.348826609192476	-0.0944881179013938	0.173641968169855	-0.544154842848628	0.586334923392123	NA
mmu-miR-1668|mmu-mir-1668	0.34262859064809	-0.0275504232909713	0.197965741437389	-0.139167631181705	0.889317686134047	NA
mmu-miR-1963|mmu-mir-1963	4.33990027574547	-0.320876374783438	0.411008595347453	-0.780704779451582	0.434976148934571	NA
mmu-miR-467d-3p|mmu-mir-467a-6	7.23288236465784	-0.221182040898766	0.487774410721286	-0.45345150552629	0.650223655617723	NA
mmu-miR-592-5p|mmu-mir-592	1.33341155889128	0.18912345850949	0.241170131424193	0.784191049665438	0.432928016153489	NA
mmu-miR-34c-3p|mmu-mir-34c	0.497023332248881	0.06254270145406	0.285280780013742	0.219232089350875	0.82646925975184	NA
mmu-miR-200b-3p|mmu-mir-200b	5.06305963555967	0.106012383172577	0.483239706618064	0.219378461084047	0.826355246948955	NA
mmu-miR-7033-5p|mmu-mir-7033	0.214384783202028	-0.0652922961262518	0.145498122462741	-0.44875009396064	0.65361194350148	NA
mmu-miR-1839-3p|mmu-mir-1839	11.8572154797116	-0.161322265005831	0.425528836257645	-0.379110065547133	0.704606132026282	NA
mmu-miR-1969|mmu-mir-1969	0.16667644486141	0.0506214937598543	0.131261085455792	0.385654998845057	0.699752195012698	NA
mmu-miR-667-3p|mmu-mir-667	4.56499348725816	0.699963890072495	0.399601816807822	1.7516534225597	0.0798334204934141	NA
mmu-miR-770-5p|mmu-mir-770	1.0259504595685	0.170330348765768	0.230458105443075	0.739094632572345	0.459849535873482	NA
mmu-miR-672-5p|mmu-mir-672	5.03411419312531	-0.578456636833774	0.495893537192229	-1.16649359882571	0.243414935160413	NA
mmu-miR-6989-3p|mmu-mir-6989	0.256487614892124	0.071388660959255	0.154649177417225	0.46161681653603	0.644356132944578	NA
mmu-miR-6983-5p|mmu-mir-6983	0.214384783202028	-0.0652922961262518	0.145498122462741	-0.44875009396064	0.65361194350148	NA
mmu-miR-1249-5p|mmu-mir-1249	0.544974760559122	-0.27674540035154	0.280658617286021	-0.986057021970956	0.324105132040448	NA
mmu-miR-466p-3p*mmu-miR-466b-3p*mmu-miR-466c-3p|mmu-mir-466b-3	12.7695953837136	0.269558137844424	0.483188334946621	0.557873852385536	0.576930527678336	NA
mmu-miR-700-5p|mmu-mir-700	0.33335288972282	0.0850465885822565	0.167966614007156	0.506330315015062	0.612624785003196	NA
mmu-miR-466d-3p|mmu-mir-466d	8.69580893842117	0.304893386531137	0.367963968491082	0.828595766540458	0.407333184348741	NA
mmu-miR-203-5p|mmu-mir-203	0.914529004082401	0.325995440661212	0.306759845643714	1.06270571357582	0.287915428990899	NA
mmu-miR-10a-3p|mmu-mir-10a	17.051733107512	0.00671931168976263	0.154360728131948	0.0435299299963068	NA	NA
mmu-miR-6964-3p|mmu-mir-6964	2.62617597056705	-0.542182755575585	0.435658025287782	-1.24451455982576	0.213310244124146	NA
mmu-miR-33-5p|mmu-mir-33	2.10272503005107	-0.133714397046861	0.265603693757296	-0.503435758574378	0.614657936052182	NA
mmu-miR-6955-5p|mmu-mir-6955	0.185280727981442	-0.0585939498493299	0.138105640232301	-0.424269057735599	0.671369602490878	NA
mmu-miR-8111|mmu-mir-8111	7.38630213847849	0.125079903175115	0.354201749448182	0.353131805164655	0.723989629856079	NA
mmu-miR-598-3p|mmu-mir-598	5.60291908259768	0.295569896602439	0.423210553981517	0.698399162832189	0.484927599777491	NA
mmu-miR-3070-5p|mmu-mir-3070-1	0.128243807446062	0.0411244024612536	0.11869420668386	0.346473544161996	0.728986863111382	NA
mmu-miR-1943-3p|mmu-mir-1943	3.87319541182121	-0.493669283822208	0.478314604459243	-1.03210163189628	0.302024509464248	NA
mmu-miR-101a-5p|mmu-mir-101a	5.618547820465	0.785235103636793	0.497315761889968	1.57894674532863	0.114348272673859	NA
mmu-miR-7649-3p|mmu-mir-7649	0.128243807446062	0.0411244024612536	0.11869420668386	0.346473544161996	0.728986863111382	NA
mmu-miR-1947-5p|mmu-mir-1947	4.20499143164521	-0.753080087841548	0.48805981112343	-1.54300778445184	0.12282888718523	NA
mmu-miR-669p-5p*mmu-miR-669a-5p|mmu-mir-669a-7	13.0362355553796	0.444998953515277	0.497840055242431	0.893859280363806	0.371397186860175	NA
mmu-miR-744-3p|mmu-mir-744	11.4179020819167	-0.589904285582918	0.456343465709127	-1.29267608700444	0.196123111710019	NA
mmu-miR-300-5p|mmu-mir-300	7.85015937719945	0.475242723337348	0.497314966808213	0.955617174338176	0.339265681437742	NA
mmu-miR-3095-5p|mmu-mir-3095	0.290132318812057	0.0776567763507791	0.160931993734813	0.482544051984738	0.629419512580336	NA
mmu-miR-483-3p|mmu-mir-483	11.1511801651196	-0.0220629802343621	0.161559166621236	-0.136562849981067	NA	NA
mmu-miR-210-3p|mmu-mir-210	8.08312705607873	0.210181732633288	0.496726024050234	0.423134127178391	0.672197404352807	NA
mmu-miR-6966-5p|mmu-mir-6966	0.748249030406322	-0.20305924047695	0.312904447570971	-0.64894967793928	0.516370903120432	NA
mmu-miR-351-3p|mmu-mir-351	2.99229891495876	-0.297205630290177	0.425126638511921	-0.699099052768115	0.484490130461975	NA
mmu-miR-344-3p|mmu-mir-344-1	0.145066159406028	0.0454246065117499	0.124562845878559	0.364672195720674	0.715356115962012	NA
mmu-miR-877-5p|mmu-mir-877	2.09787437557864	-0.00323518283717405	0.258750855714981	-0.0125030807269587	0.990024244839524	NA
mmu-miR-615-5p|mmu-mir-615	2.63781754325709	-0.164254361645419	0.454257863784265	-0.361588372465525	0.717659654983971	NA
mmu-miR-3572-3p|mmu-mir-3572	0.185280727981442	-0.0585939498493299	0.138105640232301	-0.424269057735599	0.671369602490878	NA
mmu-miR-1960|mmu-mir-1960	0.470872398094152	0.0147149837471124	0.21213276266003	0.0693668604632045	0.944697606876733	NA
mmu-miR-5709-3p|mmu-mir-5709	0.589840504614944	0.272186578006232	0.286324231517974	0.950623621910063	0.341795472895255	NA
mmu-miR-211-5p|mmu-mir-211	11.4901574352521	-0.4365211919711	0.464427542849767	-0.939912368875818	0.347262512264273	NA
mmu-miR-467d-3p|mmu-mir-467a-10	7.23288236465784	-0.221182040898766	0.487774410721286	-0.45345150552629	0.650223655617723	NA
mmu-miR-215-5p|mmu-mir-215	0.512975229784248	0.115073778186366	0.193237348531552	0.595504849662003	0.551506058354952	NA
mmu-miR-200c-3p|mmu-mir-200c	6.29491631460203	-0.106389222168244	0.497744499960442	-0.213742637390668	0.830747759777204	NA
mmu-miR-6955-3p|mmu-mir-6955	0.214384783202028	-0.0652922961262518	0.145498122462741	-0.44875009396064	0.65361194350148	NA
mmu-miR-299b-3p|mmu-mir-299a	11.8579665908123	-0.0712842245404181	0.152952481912874	-0.466054709599439	NA	NA
mmu-miR-6990-3p|mmu-mir-6990	0.290132318812057	0.0776567763507791	0.160931993734813	0.482544051984738	0.629419512580336	NA
mmu-miR-96-5p|mmu-mir-96	3.46798170175743	0.657685410090604	0.485709972234417	1.35407022232845	0.175713975286301	NA
mmu-miR-467b-5p|mmu-mir-467a-8	2.16679378319833	0.230847669090505	0.262532724392391	0.879310073152906	NA	NA
mmu-miR-344d-3p|mmu-mir-344d-1	1.73036760839415	0.503830855207402	0.458877588656961	1.09796352591986	0.272220416475198	NA
mmu-miR-204-3p|mmu-mir-204	1.80637646333421	-0.017417098618503	0.399835899824119	-0.0435606173086622	0.965254644714882	NA

## Sheet: Tab. S2 WT vs Mbnl2KO
small RNA-seq results, quadriceps, WT vs Mbnl2KO
miRNA name	baseMean	log2FoldChange	lfcSE	stat	pvalue	padj
mmu-miR-148a-3p|mmu-mir-148a	3818.9	0.705404	0.141449	4.98698	6.13292e-07	0.00014617
mmu-miR-101b-3p|mmu-mir-101b	4572.22	-0.583124	0.118777	-4.9094	9.1356e-07	0.00014617
mmu-miR-203-3p|mmu-mir-203	326.629	0.731915	0.155995	4.69192	2.70658e-06	0.000216527
mmu-miR-181b-5p|mmu-mir-181b-2	2653.69	-0.464455	0.0982084	-4.72928	2.25314e-06	0.000216527
mmu-miR-181b-5p|mmu-mir-181b-1	2542.71	-0.476553	0.104004	-4.58206	4.60414e-06	0.000294665
mmu-miR-10b-5p|mmu-mir-10b	17580.5	0.497881	0.119775	4.15679	3.22757e-05	0.00172137
mmu-miR-24-3p|mmu-mir-24-1	30298.4	0.261931	0.0651696	4.01922	5.83911e-05	0.00233564
mmu-miR-24-3p|mmu-mir-24-2	30298.4	0.261931	0.0651696	4.01922	5.83911e-05	0.00233564
mmu-miR-379-5p|mmu-mir-379	2062.28	0.465899	0.123219	3.78106	0.000156162	0.00555244
mmu-miR-100-5p|mmu-mir-100	8042.62	-0.460275	0.122993	-3.7423	0.000182346	0.00583508
mmu-miR-615-3p|mmu-mir-615	1101.74	-0.678607	0.184012	-3.68785	0.000226155	0.00657907
mmu-miR-182-5p|mmu-mir-182	85.2453	1.10249	0.301218	3.66009	0.000252124	0.00672331
mmu-miR-206-3p|mmu-mir-206	7388.12	0.629836	0.179383	3.51113	0.000446209	0.0109836
mmu-miR-7a-5p|mmu-mir-7a-2	476.4	-0.541591	0.155473	-3.48351	0.000494882	0.0113116
mmu-miR-7a-5p|mmu-mir-7a-1	483.581	-0.5262	0.159011	-3.3092	0.000935622	0.0199599
mmu-miR-24-2-5p|mmu-mir-24-2	2407.07	0.307543	0.0990712	3.10426	0.00190753	0.0359065
mmu-miR-708-5p|mmu-mir-708	42.1276	0.971372	0.311899	3.11438	0.0018433	0.0359065
mmu-let-7d-3p|mmu-let-7d	3402.75	-0.363962	0.118502	-3.07137	0.00213079	0.0378807
mmu-miR-335-5p|mmu-mir-335	2278.08	0.407169	0.135325	3.00882	0.00262262	0.0441704
mmu-miR-708-3p|mmu-mir-708	74.6358	0.829737	0.279656	2.96699	0.0030073	0.0481169
mmu-miR-196b-5p|mmu-mir-196b	1321.91	-0.36491	0.124245	-2.93701	0.00331394	0.0482028
mmu-miR-149-5p|mmu-mir-149	6422.98	-0.480121	0.163438	-2.93763	0.00330732	0.0482028
mmu-miR-186-5p|mmu-mir-186	2478.77	-0.295466	0.101957	-2.89793	0.00375632	0.0500475
mmu-miR-335-3p|mmu-mir-335	88.6353	0.845363	0.295476	2.86102	0.00422276	0.0500475
mmu-miR-133a-3p|mmu-mir-133a-1	353418	-0.178778	0.0623843	-2.86576	0.00416009	0.0500475
mmu-miR-142a-5p|mmu-mir-142a	287.978	0.393946	0.137279	2.86967	0.00410899	0.0500475
mmu-miR-133a-3p|mmu-mir-133a-2	353418	-0.178778	0.0623843	-2.86576	0.00416009	0.0500475
mmu-miR-1981-5p|mmu-mir-1981	127.797	-0.543305	0.196286	-2.76793	0.00564136	0.0644727
mmu-miR-28a-5p|mmu-mir-28a	1889.59	0.267856	0.0977837	2.73927	0.00615765	0.0656816
mmu-miR-28c|mmu-mir-28a	1889.59	0.267856	0.0977837	2.73927	0.00615765	0.0656816
mmu-miR-1198-5p|mmu-mir-1198	445.684	-0.478884	0.176867	-2.70759	0.00677727	0.0699589
mmu-miR-10a-5p|mmu-mir-10a	8129.13	0.254579	0.0951905	2.67442	0.00748596	0.0748596
mmu-miR-143-3p|mmu-mir-143	205983	0.286583	0.108684	2.63685	0.0083679	0.0811432
mmu-miR-144-3p|mmu-mir-144	33.4143	-0.882976	0.344478	-2.56323	0.0103704	0.0976033
mmu-miR-140-3p|mmu-mir-140	2545.5	0.696404	0.278276	2.50256	0.0123297	0.112729
mmu-miR-183-5p|mmu-mir-183	56.2501	0.779459	0.315455	2.4709	0.0134773	0.119798
mmu-miR-21a-5p|mmu-mir-21a	54680.2	-0.33088	0.135731	-2.43776	0.0147787	0.127815
mmu-miR-338-5p|mmu-mir-338	140.59	0.480644	0.200306	2.39955	0.0164155	0.138235
mmu-miR-365-2-5p|mmu-mir-365-2	50.043	-0.764249	0.32111	-2.38003	0.0173114	0.142043
mmu-miR-1a-1-5p|mmu-mir-1a-1	102.186	-0.551959	0.234041	-2.35839	0.0183546	0.146837
mmu-miR-101c|mmu-mir-101c	117.395	0.469272	0.201073	2.33383	0.0196044	0.149373
mmu-miR-1191a|mmu-mir-1191a	34.0703	-0.688683	0.295089	-2.33382	0.0196052	0.149373
mmu-miR-128-3p|mmu-mir-128-2	4411.54	-0.402771	0.176301	-2.28456	0.0223388	0.162464
mmu-miR-190a-5p|mmu-mir-190a	61.1436	-0.672766	0.293823	-2.28969	0.022039	0.162464
mmu-miR-320-3p|mmu-mir-320	1210.26	-0.208477	0.0944321	-2.2077	0.0272655	0.193888
mmu-miR-664-3p|mmu-mir-664	356.553	-0.342726	0.156119	-2.19528	0.0281435	0.195781
mmu-miR-125b-1-3p|mmu-mir-125b-1	74.0887	-0.56439	0.259432	-2.17549	0.0295937	0.197844
mmu-miR-98-3p|mmu-mir-98	48.4278	-0.63611	0.292548	-2.17438	0.0296766	0.197844
mmu-miR-150-5p|mmu-mir-150	1733.35	0.319242	0.154164	2.07079	0.038378	0.250632
mmu-miR-455-3p|mmu-mir-455	765.701	0.309792	0.150816	2.0541	0.039966	0.25337
mmu-miR-486b-3p|mmu-mir-486b	259.996	-0.334369	0.16312	-2.04983	0.0403808	0.25337
mmu-miR-1981-3p|mmu-mir-1981	68.1966	-0.536036	0.265515	-2.01885	0.0435023	0.260426
mmu-miR-486a-3p|mmu-mir-486a	1157.78	-0.247741	0.122973	-2.0146	0.0439469	0.260426
mmu-miR-486b-3p|mmu-mir-486a	1157.78	-0.247741	0.122973	-2.0146	0.0439469	0.260426
mmu-miR-133b-3p|mmu-mir-133b	3453.91	-0.221712	0.111681	-1.98523	0.047119	0.268459
mmu-miR-103-3p|mmu-mir-103-2	6719.93	-0.286205	0.144623	-1.97897	0.0478192	0.268459
mmu-miR-221-5p|mmu-mir-221	44.9638	0.593598	0.297966	1.99217	0.0463523	0.268459
mmu-miR-103-3p|mmu-mir-103-1	6687.6	-0.284807	0.144982	-1.96443	0.0494808	0.272997
mmu-miR-194-5p|mmu-mir-194-2	700.588	-0.230648	0.118336	-1.94909	0.051285	0.278156
mmu-miR-218-5p|mmu-mir-218-2	154.919	0.390719	0.204143	1.91395	0.0556262	0.296673
mmu-miR-218-5p|mmu-mir-218-1	149.352	0.388797	0.205352	1.89332	0.0583148	0.305914
mmu-miR-23a-3p|mmu-mir-23a	22830.7	0.153239	0.08128	1.88533	0.0593857	0.306507
mmu-miR-140-5p|mmu-mir-140	362.762	0.40644	0.217925	1.86504	0.0621753	0.31422
mmu-miR-361-5p|mmu-mir-361	1218.77	-0.269476	0.144856	-1.86029	0.062844	0.31422
mmu-miR-146b-5p|mmu-mir-146b	3033.18	-0.398844	0.215806	-1.84816	0.064579	0.317927
mmu-miR-494-3p|mmu-mir-494	157.225	0.346288	0.189194	1.83033	0.0672	0.325818
mmu-miR-106b-5p|mmu-mir-106b	462.059	-0.318686	0.177363	-1.79681	0.0723665	0.345631
mmu-miR-196a-5p|mmu-mir-196a-1	5824.2	-0.352235	0.199006	-1.76997	0.0767321	0.352582
mmu-miR-423-3p|mmu-mir-423	2721.58	-0.192643	0.108986	-1.7676	0.0771273	0.352582
mmu-miR-125a-5p|mmu-mir-125a	22656.5	0.221431	0.124921	1.77256	0.0763013	0.352582
mmu-miR-128-3p|mmu-mir-128-1	6809.47	-0.298459	0.169951	-1.75615	0.0790635	0.356342
mmu-miR-31-5p|mmu-mir-31	25.0202	0.571278	0.32881	1.73741	0.0823145	0.365842
mmu-miR-196a-5p|mmu-mir-196a-2	7002.37	-0.331825	0.191968	-1.72855	0.0838897	0.367736
mmu-miR-362-3p|mmu-mir-362	112.164	-0.350479	0.206316	-1.69875	0.0893658	0.386447
mmu-miR-370-3p|mmu-mir-370	30.8392	0.569935	0.346357	1.64551	0.0998642	0.426087
mmu-miR-92a-3p|mmu-mir-92a-1	5633.15	-0.184465	0.112779	-1.63563	0.101917	0.429122
mmu-miR-152-3p|mmu-mir-152	819.391	0.181215	0.112588	1.60954	0.107499	0.446749
mmu-miR-379-3p|mmu-mir-379	50.5879	0.41694	0.261568	1.594	0.110936	0.455122
mmu-miR-29b-1-5p|mmu-mir-29b-1	51.7454	-0.578894	0.369069	-1.56853	0.116759	0.472946
mmu-miR-148b-3p|mmu-mir-148b	639.98	0.197402	0.126745	1.55747	0.119359	0.477435
mmu-miR-504-5p|mmu-mir-504	100.477	-0.403942	0.26149	-1.54477	0.122402	0.483563
mmu-miR-133a-5p|mmu-mir-133a-1	11309.5	-0.162758	0.109314	-1.48891	0.136512	0.509425
mmu-miR-133a-5p|mmu-mir-133a-2	11338.2	-0.164812	0.109734	-1.50192	0.133117	0.509425
mmu-miR-134-5p|mmu-mir-134	30.1137	0.455819	0.307214	1.48372	0.137883	0.509425
mmu-miR-378a-3p|mmu-mir-378a	95236.7	-0.179767	0.12092	-1.48665	0.137106	0.509425
mmu-miR-1199-5p|mmu-mir-1199	25.8868	-0.535132	0.359807	-1.48728	0.136942	0.509425
mmu-miR-28c|mmu-mir-28c	55.5193	0.444933	0.300346	1.4814	0.1385	0.509425
mmu-miR-671-3p|mmu-mir-671	59.6819	0.370081	0.253809	1.45811	0.144811	0.526584
mmu-miR-700-3p|mmu-mir-700	68.854	-0.38951	0.271536	-1.43447	0.151439	0.528501
mmu-miR-501-3p|mmu-mir-501	509.869	-0.173076	0.120804	-1.4327	0.151944	0.528501
mmu-miR-136-3p|mmu-mir-136	716.663	-0.273824	0.190065	-1.44068	0.149675	0.528501
mmu-miR-503-5p|mmu-mir-503	118.557	0.273095	0.188964	1.44523	0.148394	0.528501
mmu-miR-322-3p|mmu-mir-322	953.426	0.232938	0.164004	1.42032	0.155515	0.535106
mmu-miR-378a-5p|mmu-mir-378a	1300.37	-0.116948	0.0848398	-1.37846	0.168062	0.542469
mmu-miR-674-5p|mmu-mir-674	109.652	-0.334646	0.240551	-1.39116	0.164176	0.542469
mmu-miR-450a-5p|mmu-mir-450a-2	316.106	-0.197925	0.145223	-1.36291	0.172912	0.542469
mmu-miR-365-3p|mmu-mir-365-2	1707.71	-0.261204	0.191396	-1.36473	0.172337	0.542469
mmu-miR-192-5p|mmu-mir-192	249.77	-0.255423	0.1839	-1.38893	0.164855	0.542469
mmu-miR-107-3p|mmu-mir-107	273.831	-0.358637	0.25825	-1.38872	0.164918	0.542469
mmu-miR-365-3p|mmu-mir-365-1	1707.71	-0.261204	0.191396	-1.36473	0.172337	0.542469
mmu-miR-450a-5p|mmu-mir-450a-1	316.594	-0.201812	0.146033	-1.38197	0.166982	0.542469
mmu-miR-93-5p|mmu-mir-93	2372.72	-0.199137	0.144189	-1.38108	0.167254	0.542469
mmu-miR-26a-5p|mmu-mir-26a-2	205526	0.123945	0.09193	1.34825	0.177577	0.547634
mmu-miR-26a-5p|mmu-mir-26a-1	205493	0.12382	0.0919229	1.347	0.177981	0.547634
mmu-miR-34a-5p|mmu-mir-34a	107.741	-0.34283	0.257455	-1.33161	0.182989	0.553831
mmu-miR-412-5p|mmu-mir-412	52.2558	0.361387	0.273829	1.31975	0.186918	0.553831
mmu-miR-1839-5p|mmu-mir-1839	1450	0.192349	0.145718	1.32001	0.186831	0.553831
mmu-miR-151-3p|mmu-mir-151	1490.54	-0.167407	0.126651	-1.3218	0.186236	0.553831
mmu-miR-872-5p|mmu-mir-872	536.679	-0.213983	0.162785	-1.31451	0.188673	0.553903
mmu-miR-409-3p|mmu-mir-409	100.786	0.297289	0.228658	1.30015	0.193551	0.563056
mmu-miR-381-3p|mmu-mir-381	136.07	0.402472	0.311053	1.2939	0.1957	0.564179
mmu-miR-1843a-3p|mmu-mir-1843a	218.492	-0.232158	0.182125	-1.27472	0.202409	0.57831
mmu-miR-30c-2-3p|mmu-mir-30c-2	1233.58	0.159187	0.125385	1.26959	0.204231	0.578353
mmu-let-7i-5p|mmu-let-7i	22993.9	-0.164806	0.134343	-1.22676	0.219913	0.583689
mmu-miR-374b-5p|mmu-mir-374b	322.806	-0.240163	0.192157	-1.24983	0.211363	0.583689
mmu-miR-744-5p|mmu-mir-744	493.204	-0.260764	0.212063	-1.22965	0.218827	0.583689
mmu-miR-451a|mmu-mir-451a	1075.56	-0.250444	0.203987	-1.22774	0.219543	0.583689
mmu-miR-130a-3p|mmu-mir-130a	74.1615	0.306147	0.248045	1.23424	0.217113	0.583689
mmu-miR-676-5p|mmu-mir-676	126.564	0.287436	0.231286	1.24278	0.21395	0.583689
mmu-miR-378c|mmu-mir-378c	12300.4	-0.189345	0.152953	-1.23793	0.215743	0.583689
mmu-miR-222-3p|mmu-mir-222	377.112	0.178083	0.145416	1.22465	0.220707	0.583689
mmu-miR-5113|mmu-mir-5113	32.4025	-0.441616	0.362201	-1.21926	0.222747	0.584254
mmu-miR-99b-3p|mmu-mir-99b	43.3521	-0.340619	0.281705	-1.20914	0.226611	0.589557
mmu-miR-155-5p|mmu-mir-155	341.912	-0.332741	0.276575	-1.20308	0.228947	0.59083
mmu-miR-539-5p|mmu-mir-539	107.127	-0.265209	0.221954	-1.19489	0.232131	0.594257
mmu-miR-1983|mmu-mir-1983	41.0989	-0.354601	0.298348	-1.18855	0.234616	0.595851
mmu-miR-331-3p|mmu-mir-331	97.7	-0.253507	0.215007	-1.17907	0.238372	0.600622
mmu-miR-98-5p|mmu-mir-98	3107.44	-0.204133	0.174735	-1.16825	0.242708	0.606769
mmu-miR-99b-5p|mmu-mir-99b	3993.43	0.133894	0.115958	1.15468	0.248222	0.614175
mmu-miR-143-5p|mmu-mir-143	92.2982	0.285456	0.248777	1.14744	0.251201	0.614175
mmu-miR-1964-3p|mmu-mir-1964	26.4189	-0.437443	0.381418	-1.14689	0.251428	0.614175
mmu-miR-15b-5p|mmu-mir-15b	866.06	0.120235	0.105484	1.13984	0.254354	0.616616
mmu-miR-487b-3p|mmu-mir-487b	188.444	0.285353	0.255635	1.11625	0.264315	0.6312
mmu-miR-431-5p|mmu-mir-431	76.5053	0.313531	0.28075	1.11676	0.264096	0.6312
mmu-miR-20a-5p|mmu-mir-20a	193.972	0.261472	0.23751	1.10089	0.270946	0.642241
mmu-miR-125b-5p|mmu-mir-125b-1	34508.3	0.119166	0.11059	1.07755	0.281236	0.661732
mmu-miR-369-3p|mmu-mir-369	526.734	-0.180506	0.170218	-1.06044	0.288945	0.66263
mmu-miR-204-5p|mmu-mir-204	411.592	0.132126	0.124311	1.06286	0.287844	0.66263
mmu-miR-125b-5p|mmu-mir-125b-2	34336	0.116959	0.110512	1.05834	0.289901	0.66263
mmu-miR-450b-3p|mmu-mir-450b	108.368	0.256554	0.239691	1.07035	0.28446	0.66263
mmu-miR-676-3p|mmu-mir-676	501.69	-0.113103	0.109574	-1.03221	0.301976	0.671436
mmu-miR-543-3p|mmu-mir-543	64.4322	0.271502	0.262282	1.03515	0.300598	0.671436
mmu-miR-101c|mmu-mir-101a	10084.2	-0.107967	0.104635	-1.03184	0.302146	0.671436
mmu-miR-28a-3p|mmu-mir-28a	251.963	0.171622	0.165821	1.03498	0.300677	0.671436
mmu-miR-101a-3p|mmu-mir-101a	10092	-0.107346	0.104623	-1.02602	0.304882	0.672843
mmu-miR-409-5p|mmu-mir-409	188.952	0.192247	0.188754	1.0185	0.30844	0.676032
mmu-miR-299a-5p|mmu-mir-299a	126.112	0.196669	0.195431	1.00633	0.314256	0.684095
mmu-let-7c-5p|mmu-let-7c-2	36966.4	0.156127	0.156395	0.998291	0.318138	0.687388
mmu-let-7c-5p|mmu-let-7c-1	36799.2	0.155788	0.156678	0.994325	0.320065	0.687388
mmu-miR-194-5p|mmu-mir-194-1	357.525	-0.124666	0.126591	-0.984791	0.324727	0.688638
mmu-miR-484|mmu-mir-484	303.155	-0.16563	0.168266	-0.984334	0.324951	0.688638
mmu-miR-23b-3p|mmu-mir-23b	10014.3	0.0694487	0.0712397	0.97486	0.32963	0.693957
mmu-miR-382-5p|mmu-mir-382	372.77	-0.117534	0.129409	-0.908234	0.363755	0.704796
mmu-miR-3068-3p|mmu-mir-3068	182.832	-0.193113	0.212782	-0.907561	0.36411	0.704796
mmu-miR-199a-5p|mmu-mir-199a-1	3100.19	0.11876	0.12951	0.916994	0.359146	0.704796
mmu-miR-351-5p|mmu-mir-351	378.571	0.153438	0.163943	0.935925	0.349312	0.704796
mmu-miR-322-5p|mmu-mir-322	526.774	0.14818	0.161655	0.916644	0.359329	0.704796
mmu-miR-9-5p|mmu-mir-9-3	131.571	0.195447	0.218183	0.895793	0.370363	0.704796
mmu-miR-125b-2-3p|mmu-mir-125b-2	189.06	0.142701	0.158792	0.898664	0.368832	0.704796
mmu-miR-3102-3p|mmu-mir-3102	50.7349	-0.286849	0.30057	-0.954352	0.339906	0.704796
mmu-miR-3068-5p|mmu-mir-3068	85.8716	-0.230793	0.254845	-0.905623	0.365135	0.704796
mmu-miR-199a-5p|mmu-mir-199a-2	3101.03	0.118998	0.129701	0.917475	0.358894	0.704796
mmu-miR-22-5p|mmu-mir-22	3677.39	-0.118769	0.133101	-0.892322	0.37222	0.704796
mmu-miR-185-5p|mmu-mir-185	1086.32	0.123651	0.131663	0.93915	0.347654	0.704796
mmu-miR-376b-3p|mmu-mir-376b	39.7925	-0.26821	0.299093	-0.896747	0.369854	0.704796
mmu-miR-92a-3p|mmu-mir-92a-2	256.855	-0.134355	0.144333	-0.930866	0.351923	0.704796
mmu-miR-181c-5p|mmu-mir-181c	218.353	0.184793	0.193894	0.953064	0.340557	0.704796
mmu-miR-9-5p|mmu-mir-9-2	131.571	0.195447	0.218183	0.895793	0.370363	0.704796
mmu-miR-9-5p|mmu-mir-9-1	131.571	0.195447	0.218183	0.895793	0.370363	0.704796
mmu-miR-361-3p|mmu-mir-361	372.329	-0.123121	0.13889	-0.886468	0.375366	0.70657
mmu-miR-423-5p|mmu-mir-423	618.775	-0.135959	0.15437	-0.880736	0.378461	0.708231
mmu-miR-22-3p|mmu-mir-22	86511.8	0.0951973	0.109403	0.870154	0.384216	0.714821
mmu-miR-29a-5p|mmu-mir-29a	24.3822	-0.309307	0.361192	-0.856352	0.391803	0.71644
mmu-let-7d-5p|mmu-let-7d	24408.3	-0.117452	0.13705	-0.857001	0.391444	0.71644
mmu-miR-30c-1-3p|mmu-mir-30c-1	31.2973	-0.260751	0.304274	-0.856961	0.391466	0.71644
mmu-miR-369-5p|mmu-mir-369	112.648	0.190472	0.225825	0.843449	0.398977	0.72179
mmu-miR-199b-3p*mmu-miR-199a-3p|mmu-mir-199b	14153.3	0.0898872	0.107657	0.83494	0.403751	0.72179
mmu-miR-199b-3p*mmu-miR-199a-3p|mmu-mir-199a-2	14159.4	0.0898111	0.10755	0.835067	0.40368	0.72179
mmu-miR-199b-3p*mmu-miR-199a-3p|mmu-mir-199a-1	14153.3	0.0898872	0.107657	0.83494	0.403751	0.72179
mmu-miR-142a-3p|mmu-mir-142a	41.4983	-0.247109	0.299196	-0.82591	0.408855	0.726853
mmu-miR-30a-3p|mmu-mir-30a	6288.76	-0.116142	0.142414	-0.815527	0.414771	0.733296
mmu-miR-3535|mmu-mir-3535	3213.6	0.164859	0.208191	0.791865	0.42844	0.736905
mmu-miR-30b-3p|mmu-mir-30b	39.8712	0.23902	0.296729	0.805517	0.420521	0.736905
mmu-miR-338-3p|mmu-mir-338	161.442	0.153141	0.198251	0.772463	0.43984	0.736905
mmu-miR-126a-5p|mmu-mir-126a	1973.64	-0.137752	0.178244	-0.772832	0.439622	0.736905
mmu-miR-132-3p|mmu-mir-132	71.4613	0.201963	0.260488	0.775327	0.438146	0.736905
mmu-miR-18a-5p|mmu-mir-18a	37.6649	-0.252239	0.318484	-0.792	0.428361	0.736905
mmu-miR-221-3p|mmu-mir-221	515.505	0.124278	0.158726	0.782968	0.433646	0.736905
mmu-miR-1968-5p|mmu-mir-1968	33.9965	-0.231084	0.298503	-0.774141	0.438848	0.736905
mmu-miR-17-5p|mmu-mir-17	178.328	0.153195	0.197035	0.777502	0.436863	0.736905
mmu-miR-29c-3p|mmu-mir-29c	1827.92	-0.117864	0.150791	-0.781635	0.434429	0.736905
mmu-miR-532-5p|mmu-mir-532	366.665	-0.100711	0.131526	-0.765709	0.443849	0.739749
mmu-miR-199b-5p|mmu-mir-199b	159.813	0.145508	0.191854	0.758428	0.448195	0.743121
mmu-miR-299a-3p|mmu-mir-299a	86.3842	0.207453	0.275287	0.75359	0.451095	0.744075
mmu-miR-410-3p|mmu-mir-410	99.8165	-0.167112	0.223102	-0.749041	0.453833	0.744751
mmu-miR-378b|mmu-mir-378b	685.271	-0.10941	0.150632	-0.726341	0.46763	0.756936
mmu-miR-1843b-5p|mmu-mir-1843b	400.781	0.0887765	0.122423	0.725159	0.468354	0.756936
mmu-miR-323-3p|mmu-mir-323	36.9085	0.24975	0.342834	0.728486	0.466316	0.756936
mmu-miR-324-5p|mmu-mir-324	55.5358	-0.228179	0.319282	-0.714662	0.474818	0.763527
mmu-miR-652-3p|mmu-mir-652	130.223	0.144691	0.205149	0.705297	0.480625	0.769
mmu-miR-151-5p|mmu-mir-151	9376.14	-0.0724062	0.105148	-0.688613	0.491067	0.777927
mmu-miR-29a-3p|mmu-mir-29a	31591.6	-0.0807685	0.117205	-0.689119	0.490748	0.777927
mmu-miR-340-3p|mmu-mir-340	373.84	-0.115544	0.16978	-0.680553	0.496154	0.77889
mmu-miR-193b-3p|mmu-mir-193b	98.1169	-0.163719	0.240785	-0.67994	0.496542	0.77889
mmu-miR-486b-5p*mmu-miR-486a-5p|mmu-mir-486b	31847.3	-0.0752519	0.111886	-0.672575	0.501217	0.779175
mmu-miR-181a-5p|mmu-mir-181a-1	11117	-0.0485107	0.0721902	-0.671984	0.501594	0.779175
mmu-miR-181a-5p|mmu-mir-181a-2	11121.9	-0.048344	0.0723706	-0.668007	0.504129	0.77933
mmu-miR-411-3p|mmu-mir-411	93.4128	0.196561	0.297867	0.659895	0.509321	0.779822
mmu-miR-329-3p|mmu-mir-329	159.074	-0.108235	0.163099	-0.663615	0.506937	0.779822
mmu-miR-486b-5p*mmu-miR-486a-5p|mmu-mir-486a	32094.2	-0.0742202	0.113155	-0.655916	0.511878	0.780005
mmu-miR-328-3p|mmu-mir-328	959.726	-0.0812946	0.125672	-0.646878	0.517711	0.780369
mmu-miR-350-3p|mmu-mir-350	67.6554	-0.152093	0.234427	-0.648784	0.516478	0.780369
mmu-miR-299b-5p|mmu-mir-299a	86.235	0.1328	0.20614	0.64422	0.519433	0.780369
mmu-miR-337-5p|mmu-mir-337	474.93	0.12517	0.196561	0.6368	0.524255	0.783933
mmu-miR-411-5p|mmu-mir-411	2595.84	0.115378	0.184198	0.626378	0.531067	0.790425
mmu-miR-195a-5p|mmu-mir-195a	2288.38	0.0697168	0.112629	0.618996	0.535919	0.791922
mmu-miR-434-5p|mmu-mir-434	465.431	0.116584	0.193539	0.60238	0.546921	0.791922
mmu-miR-214-3p|mmu-mir-214	731.653	-0.0610962	0.101079	-0.60444	0.545551	0.791922
mmu-miR-30c-5p|mmu-mir-30c-1	51584.2	0.0851212	0.140122	0.607479	0.543533	0.791922
mmu-miR-30c-5p|mmu-mir-30c-2	51577.4	0.0849942	0.140192	0.606269	0.544336	0.791922
mmu-let-7b-5p|mmu-let-7b	8063.87	0.104132	0.170042	0.612391	0.540279	0.791922
mmu-let-7c-2-3p*mmu-let-7a-1-3p|mmu-let-7a-1	192.061	-0.130477	0.229895	-0.567549	0.570341	0.797638
mmu-miR-9-3p|mmu-mir-9-1	23.9282	-0.20534	0.358619	-0.572586	0.566925	0.797638
mmu-miR-26b-5p|mmu-mir-26b	21111.6	0.0649916	0.114652	0.566859	0.57081	0.797638
mmu-miR-541-5p|mmu-mir-541	725.423	0.0808168	0.141645	0.570557	0.5683	0.797638
mmu-let-7c-2-3p*mmu-let-7a-1-3p|mmu-let-7c-2	192.061	-0.130477	0.229895	-0.567549	0.570341	0.797638
mmu-miR-191-3p|mmu-mir-191	30.6636	0.176966	0.308915	0.572863	0.566738	0.797638
mmu-miR-9-3p|mmu-mir-9-2	23.9282	-0.20534	0.358619	-0.572586	0.566925	0.797638
mmu-miR-27b-3p|mmu-mir-27b	31534	-0.0612184	0.103543	-0.591236	0.554363	0.797638
mmu-miR-126a-3p|mmu-mir-126a	35487.9	0.08828	0.162903	0.541918	0.587875	0.817182
mmu-let-7i-3p|mmu-let-7i	136.9	0.109441	0.203053	0.538976	0.589903	0.817182
mmu-miR-27b-5p|mmu-mir-27b	144.482	-0.110737	0.210053	-0.527188	0.598063	0.817864
mmu-miR-574-3p|mmu-mir-574	363.635	-0.0842447	0.158821	-0.530439	0.595808	0.817864
mmu-miR-15a-5p|mmu-mir-15a	463.829	-0.101385	0.190188	-0.533075	0.593982	0.817864
mmu-miR-19b-3p|mmu-mir-19b-2	118.564	-0.13687	0.271163	-0.504753	0.613732	0.83572
mmu-miR-99a-5p|mmu-mir-99a	14466.5	-0.0440328	0.0885808	-0.497092	0.619124	0.83949
mmu-miR-195a-3p|mmu-mir-195a	48.843	0.14059	0.299687	0.469122	0.638983	0.862762
mmu-miR-26b-3p|mmu-mir-26b	24.6518	0.158568	0.35379	0.448199	0.65401	0.875662
mmu-miR-30a-5p|mmu-mir-30a	233087	0.0567206	0.125584	0.451657	0.651516	0.875662
mmu-miR-340-5p|mmu-mir-340	1357.62	-0.0607736	0.142939	-0.425173	0.670711	0.894281
mmu-miR-223-3p|mmu-mir-223	479.476	0.0786901	0.187766	0.419085	0.675154	0.89647
mmu-miR-872-3p|mmu-mir-872	51.5372	-0.111229	0.286246	-0.388578	0.697589	0.91487
mmu-miR-425-3p|mmu-mir-425	34.4841	-0.119863	0.306393	-0.391207	0.695645	0.91487
mmu-miR-136-5p|mmu-mir-136	79.682	0.0961877	0.243832	0.394483	0.693224	0.91487
mmu-miR-19b-3p|mmu-mir-19b-1	113.574	-0.101681	0.267543	-0.380055	0.703905	0.919386
mmu-miR-433-3p|mmu-mir-433	68.5225	-0.0952181	0.258815	-0.367901	0.712947	0.927411
mmu-miR-362-5p|mmu-mir-362	86.3321	-0.0699543	0.210657	-0.332077	0.739831	0.946984
mmu-miR-23a-5p|mmu-mir-23a	28.9364	0.108847	0.325899	0.333991	0.738387	0.946984
mmu-miR-30d-5p|mmu-mir-30d	94360.6	0.0371905	0.108754	0.341969	0.732375	0.946984
mmu-miR-485-5p|mmu-mir-485	59.9466	0.0927795	0.273945	0.338679	0.734851	0.946984
mmu-miR-16-5p|mmu-mir-16-1	13181.4	-0.0336954	0.105023	-0.320839	0.748332	0.948693
mmu-miR-6516-5p|mmu-mir-6516	26.4696	-0.105522	0.331247	-0.31856	0.75006	0.948693
mmu-miR-16-5p|mmu-mir-16-2	13167.4	-0.0337898	0.105792	-0.3194	0.749423	0.948693
mmu-miR-339-5p|mmu-mir-339	220.664	-0.0652497	0.208315	-0.313226	0.754109	0.950058
mmu-miR-674-3p|mmu-mir-674	457.005	0.0562096	0.183002	0.307153	0.758727	0.95201
mmu-miR-106b-3p|mmu-mir-106b	217.625	0.0477328	0.157342	0.30337	0.761608	0.95201
mmu-miR-342-3p|mmu-mir-342	201.761	-0.0598988	0.20247	-0.295841	0.767352	0.955458
mmu-miR-24-1-5p|mmu-mir-24-1	160.282	0.0592776	0.2047	0.289583	0.772135	0.957687
mmu-let-7f-5p|mmu-let-7f-2	124921	0.0436458	0.157826	0.276544	0.78213	0.966339
mmu-miR-29c-5p|mmu-mir-29c	143.049	-0.0470012	0.190206	-0.247106	0.804826	0.971865
mmu-miR-145a-3p|mmu-mir-145a	1592.54	0.0297719	0.115285	0.258246	0.796217	0.971865
mmu-miR-376b-5p|mmu-mir-376b	133.07	-0.065833	0.248147	-0.265298	0.79078	0.971865
mmu-miR-26a-2-3p|mmu-mir-26a-2	56.8804	-0.0675961	0.26643	-0.253711	0.799719	0.971865
mmu-miR-1291|mmu-mir-1291	848.348	-0.0641224	0.255803	-0.250671	0.802068	0.971865
mmu-miR-139-5p|mmu-mir-139	1560.52	0.047235	0.18319	0.257848	0.796524	0.971865
mmu-let-7g-5p|mmu-let-7g	61237.6	0.0368285	0.154515	0.238348	0.811611	0.973942
mmu-miR-493-5p|mmu-mir-493	86.501	-0.0321053	0.135448	-0.237031	0.812633	0.973942
mmu-miR-7a-1-3p|mmu-mir-7a-1	109.069	0.0490105	0.211294	0.231954	0.816574	0.974324
mmu-miR-339-3p|mmu-mir-339	79.5329	-0.0542372	0.237073	-0.228779	0.819041	0.974324
mmu-let-7f-5p|mmu-let-7f-1	118433	0.0348798	0.158823	0.219615	0.826171	0.978401
mmu-miR-214-5p|mmu-mir-214	60.0499	-0.0601809	0.282879	-0.212744	0.831527	0.978401
mmu-miR-433-5p|mmu-mir-433	41.3459	0.0697076	0.327884	0.212598	0.83164	0.978401
mmu-miR-25-3p|mmu-mir-25	1602.19	0.0204724	0.124477	0.164467	0.869363	0.994136
mmu-miR-376c-3p|mmu-mir-376c	255.225	-0.0295342	0.160533	-0.183975	0.854033	0.994136
mmu-miR-374c-5p|mmu-mir-374b	216.086	-0.029647	0.18528	-0.160012	0.872871	0.994136
mmu-let-7a-5p|mmu-let-7a-2	64295.4	0.0223128	0.137502	0.162272	0.871092	0.994136
mmu-miR-345-5p|mmu-mir-345	37.5812	0.0256521	0.143707	0.178502	0.858329	0.994136
mmu-let-7a-5p|mmu-let-7a-1	64376.1	0.0233335	0.137372	0.169856	0.865123	0.994136
mmu-miR-330-3p|mmu-mir-330	46.9845	-0.0478015	0.296324	-0.161315	0.871845	0.994136
mmu-miR-145a-5p|mmu-mir-145a	7416.2	0.0206981	0.12946	0.15988	0.872975	0.994136
mmu-miR-425-5p|mmu-mir-425	1081.95	0.0168246	0.101297	0.166092	0.868085	0.994136
mmu-miR-181d-5p|mmu-mir-181d	60.0755	-0.00607969	0.298313	-0.0203803	0.98374	0.995164
mmu-miR-193a-5p|mmu-mir-193a	351.564	0.0196464	0.225593	0.0870881	0.930601	0.995164
mmu-miR-30e-5p|mmu-mir-30e	37779	0.0170092	0.123505	0.137721	0.890461	0.995164
mmu-miR-329-5p|mmu-mir-329	24.8981	0.00651292	0.333934	0.0195036	0.984439	0.995164
mmu-miR-125a-3p|mmu-mir-125a	33.9249	-0.00961131	0.299723	-0.0320672	0.974418	0.995164
mmu-miR-29b-3p|mmu-mir-29b-1	468.931	-0.00265049	0.191277	-0.0138568	0.988944	0.995164
mmu-miR-17-3p|mmu-mir-17	34.3089	-0.0285194	0.345059	-0.0826507	0.934129	0.995164
mmu-miR-495-3p|mmu-mir-495	103.245	-0.0140188	0.258753	-0.0541784	0.956793	0.995164
mmu-miR-1a-3p|mmu-mir-1a-2	8.76647e+06	0.00823435	0.133741	0.0615693	0.950906	0.995164
mmu-miR-224-5p|mmu-mir-224	142.147	0.0265982	0.254858	0.104365	0.91688	0.995164
mmu-miR-499-5p|mmu-mir-499	126.465	-0.0516953	0.341292	-0.151469	0.879606	0.995164
mmu-miR-30b-5p|mmu-mir-30b	3921.57	-0.00678066	0.140985	-0.0480949	0.961641	0.995164
mmu-miR-181a-1-3p|mmu-mir-181a-1	25.2248	0.01497	0.338208	0.0442627	0.964695	0.995164
mmu-miR-1843b-5p|mmu-mir-1843a	645.014	0.00392362	0.106504	0.0368402	0.970612	0.995164
mmu-miR-1943-5p|mmu-mir-1943	57.3032	0.0435261	0.312164	0.139433	0.889108	0.995164
mmu-miR-127-5p|mmu-mir-127	666.959	-0.0148776	0.178461	-0.0833661	0.93356	0.995164
mmu-miR-30e-3p|mmu-mir-30e	2391.38	0.00201306	0.137385	0.0146527	0.988309	0.995164
mmu-miR-341-3p|mmu-mir-341	35.8613	-0.034377	0.311533	-0.110348	0.912133	0.995164
mmu-miR-1247-5p|mmu-mir-1247	58.6396	-0.0075012	0.245776	-0.0305205	0.975652	0.995164
mmu-miR-144-5p|mmu-mir-144	119.595	0.0121505	0.2575	0.0471863	0.962365	0.995164
mmu-miR-542-3p|mmu-mir-542	52.7682	0.0170945	0.287479	0.0594636	0.952583	0.995164
mmu-miR-300-3p|mmu-mir-300	110.059	0.00424384	0.269605	0.0157409	0.987441	0.995164
mmu-miR-1193-3p|mmu-mir-1193	35.1803	-0.0376054	0.294323	-0.127769	0.898332	0.995164
mmu-miR-27a-3p|mmu-mir-27a	6119.21	-0.00896464	0.0960464	-0.0933366	0.925636	0.995164
mmu-miR-1a-3p|mmu-mir-1a-1	8.76636e+06	0.00823264	0.133741	0.0615566	0.950916	0.995164
mmu-miR-146a-5p|mmu-mir-146a	720.045	-0.0160035	0.167985	-0.0952675	0.924102	0.995164
mmu-miR-1843a-5p|mmu-mir-1843a	652.598	-0.00535966	0.107339	-0.0499319	0.960177	0.995164
mmu-miR-532-3p|mmu-mir-532	46.046	0.0308579	0.272961	0.113049	0.909992	0.995164
mmu-miR-497a-5p|mmu-mir-497a	524.526	-0.00396436	0.10238	-0.038722	0.969112	0.995164
mmu-miR-326-3p|mmu-mir-326	44.6478	-0.0229805	0.285847	-0.0803944	0.935924	0.995164
mmu-let-7e-5p|mmu-let-7e	1870.92	-0.0108489	0.10064	-0.107799	0.914155	0.995164
mmu-miR-29b-2-5p|mmu-mir-29b-2	51.291	0.00446911	0.20345	0.0219667	0.982475	0.995164
mmu-miR-191-5p|mmu-mir-191	11760.8	0.00831826	0.138677	0.059983	0.952169	0.995164
mmu-miR-127-3p|mmu-mir-127	1093.06	-0.0145401	0.143763	-0.10114	0.91944	0.995164
mmu-miR-434-3p|mmu-mir-434	3647.17	0.00601831	0.122461	0.0491448	0.960804	0.995164
mmu-miR-10b-3p|mmu-mir-10b	46.1204	-0.0401829	0.355073	-0.113168	0.909897	0.995164
mmu-miR-27a-5p|mmu-mir-27a	96.4876	0.0283705	0.225822	0.125632	0.900023	0.995164
mmu-miR-500-3p|mmu-mir-500	86.6272	-0.00195056	0.217412	-0.00897172	0.992842	0.995954
mmu-miR-29b-3p|mmu-mir-29b-2	468.957	-0.000913157	0.192438	-0.00474521	0.996214	0.996214
mmu-miR-130b-3p|mmu-mir-130b	1.65024	-0.241211	0.227716	-1.05926	0.289482	NA
mmu-miR-543-5p|mmu-mir-543	9.63273	-0.268364	0.381678	-0.703117	0.481983	NA
mmu-miR-7069-3p|mmu-mir-7069	1.0724	0.0278636	0.193259	0.144177	0.885361	NA
mmu-miR-135a-5p|mmu-mir-135a-2	16.2638	-0.735048	0.381925	-1.92459	0.0542812	NA
mmu-miR-222-5p|mmu-mir-222	3.63541	-0.422223	0.25637	-1.64693	0.0995728	NA
mmu-miR-16-1-3p|mmu-mir-16-1	7.7874	0.221308	0.353626	0.625824	0.531431	NA
mmu-miR-374c-5p|mmu-mir-374c	2.2195	0.154086	0.263896	0.58389	0.559295	NA
mmu-miR-669d-5p|mmu-mir-669d	0.153035	-0.0282661	0.0748793	-0.377489	0.70581	NA
mmu-miR-429-3p|mmu-mir-429	0.570152	-0.0774471	0.122005	-0.634786	0.525568	NA
mmu-miR-669p-5p*mmu-miR-669a-5p|mmu-mir-669a-5	8.45055	0.0600623	0.348755	0.17222	0.863265	NA
mmu-miR-7021-5p|mmu-mir-7021	0.153035	-0.0282661	0.0748793	-0.377489	0.70581	NA
mmu-miR-129-5p|mmu-mir-129-2	6.51198	-0.234877	0.372333	-0.630824	0.528155	NA
mmu-miR-7010-5p|mmu-mir-7010	0.380102	-0.0581639	0.106392	-0.546695	0.584588	NA
mmu-miR-3089-3p|mmu-mir-3089	1.31389	-0.156769	0.242309	-0.64698	0.517645	NA
mmu-miR-1933-3p|mmu-mir-1933	2.36007	-0.175984	0.299358	-0.587871	0.556619	NA
mmu-miR-675-5p|mmu-mir-675	0.519477	-0.0392503	0.130856	-0.299949	0.764216	NA
mmu-miR-669p-5p*mmu-miR-669a-5p|mmu-mir-669a-8	8.45055	0.0600623	0.348755	0.17222	0.863265	NA
mmu-miR-466a-3p*mmu-miR-466e-3p|mmu-mir-466b-5	18.7893	0.284856	0.379336	0.750932	0.452694	NA
mmu-miR-466p-3p*mmu-miR-466b-3p*mmu-miR-466c-3p|mmu-mir-466b-2	18.6275	0.26896	0.38001	0.70777	0.479088	NA
mmu-miR-7688-5p|mmu-mir-7688	2.69408	-0.0817455	0.250828	-0.325902	0.744498	NA
mmu-miR-3084-3p|mmu-mir-3084-2	22.4413	0.36377	0.367517	0.989805	0.322269	NA
mmu-miR-342-5p|mmu-mir-342	7.49967	0.0627942	0.341239	0.184018	0.853999	NA
mmu-miR-7667-3p|mmu-mir-7667	0.519737	0.0536085	0.16854	0.318075	0.750428	NA
mmu-miR-185-3p|mmu-mir-185	7.46896	-0.166218	0.377091	-0.44079	0.659365	NA
mmu-miR-466p-3p*mmu-miR-466b-3p*mmu-miR-466c-3p|mmu-mir-466c-3	18.6275	0.26896	0.38001	0.70777	0.479088	NA
mmu-miR-7224-3p|mmu-mir-7224	0.654272	-0.0409547	0.138022	-0.296726	0.766676	NA
mmu-miR-467d-3p|mmu-mir-467a-3	7.12786	-0.0943436	0.381954	-0.247002	0.804906	NA
mmu-miR-3060-3p|mmu-mir-3060	1.26655	-0.0869858	0.202472	-0.42962	0.667472	NA
mmu-miR-466p-3p*mmu-miR-466b-3p*mmu-miR-466c-3p|mmu-mir-466c-2	18.6275	0.26896	0.38001	0.70777	0.479088	NA
mmu-miR-219c-5p|mmu-mir-219c	0.96487	-0.0648066	0.191527	-0.338369	0.735085	NA
mmu-miR-365-1-5p|mmu-mir-365-1	2.62867	-0.367887	0.243384	-1.51155	0.130649	NA
mmu-miR-124-3p|mmu-mir-124-2	4.59284	0.132393	0.233078	0.56802	0.570021	NA
mmu-miR-7091-3p|mmu-mir-7091	0.139376	0.0260069	0.0719866	0.361274	0.717894	NA
mmu-miR-1958|mmu-mir-1958	1.10345	-0.134746	0.23146	-0.582157	0.560461	NA
mmu-miR-450a-2-3p|mmu-mir-450a-2	2.51953	0.252203	0.284717	0.885803	0.375724	NA
mmu-miR-21a-3p|mmu-mir-21a	5.33904	-0.291334	0.285984	-1.01871	0.308341	NA
mmu-miR-190b-5p|mmu-mir-190b	1.95166	0.152781	0.167279	0.913331	0.361069	NA
mmu-miR-3074-1-3p|mmu-mir-3074-1	0.139376	0.0260069	0.0719866	0.361274	0.717894	NA
mmu-miR-466p-3p*mmu-miR-466b-3p*mmu-miR-466c-3p|mmu-mir-466e	18.6275	0.26896	0.38001	0.70777	0.479088	NA
mmu-miR-194-2-3p|mmu-mir-194-2	1.02016	0.0800059	0.19655	0.407051	0.683971	NA
mmu-miR-466p-3p*mmu-miR-466b-3p*mmu-miR-466c-3p|mmu-mir-466b-6	18.6275	0.26896	0.38001	0.70777	0.479088	NA
mmu-miR-6932-3p|mmu-mir-6932	0.153035	-0.0282661	0.0748793	-0.377489	0.70581	NA
mmu-miR-8114|mmu-mir-8114	4.28743	-0.223208	0.316752	-0.704676	0.481012	NA
mmu-miR-299b-3p|mmu-mir-299b	0.487264	-0.0282996	0.128308	-0.22056	0.825435	NA
mmu-miR-7043-3p|mmu-mir-7043	1.22915	0.111779	0.208089	0.537169	0.591151	NA
mmu-miR-7065-3p|mmu-mir-7065	0.323757	0.0516889	0.100643	0.513589	0.60754	NA
mmu-miR-3077-3p|mmu-mir-3077	0.161879	0.0292743	0.0765694	0.382325	0.702221	NA
mmu-miR-668-3p|mmu-mir-668	22.4774	-0.187052	0.331573	-0.564136	0.572661	NA
mmu-miR-130a-5p|mmu-mir-130a	0.821546	-0.05504	0.185845	-0.296161	0.767107	NA
mmu-miR-8118|mmu-mir-8118	0.357044	0.105365	0.141638	0.743902	0.456935	NA
mmu-miR-93-3p|mmu-mir-93	13.9511	0.343341	0.367848	0.933376	0.350626	NA
mmu-miR-669d-5p|mmu-mir-669d-2	0.153035	-0.0282661	0.0748793	-0.377489	0.70581	NA
mmu-miR-7213-5p|mmu-mir-7213	0.513808	0.023104	0.129502	0.178406	0.858404	NA
mmu-miR-449a-5p|mmu-mir-449a	0.86818	-0.200184	0.189156	-1.0583	0.289919	NA
mmu-miR-6956-3p|mmu-mir-6956	0.162693	-0.0297434	0.0767772	-0.387399	0.698461	NA
mmu-miR-7654-3p|mmu-mir-7654	0.195166	0.0342715	0.0824177	0.415827	0.677537	NA
mmu-miR-673-5p|mmu-mir-673	15.4616	0.395801	0.363961	1.08748	0.276824	NA
mmu-miR-6977-3p|mmu-mir-6977	0.139376	0.0260069	0.0719866	0.361274	0.717894	NA
mmu-miR-216b-5p|mmu-mir-216b	0.301254	0.0954167	0.135203	0.705728	0.480357	NA
mmu-miR-6896-5p|mmu-mir-6896	1.25391	0.119061	0.207378	0.574126	0.565883	NA
mmu-miR-688|mmu-mir-688	0.162693	-0.0297434	0.0767772	-0.387399	0.698461	NA
mmu-miR-501-5p|mmu-mir-501	17.048	0.0666955	0.353363	0.188745	0.850293	NA
mmu-miR-540-5p|mmu-mir-540	4.06732	-0.207015	0.191165	-1.08291	NA	NA
mmu-miR-129-5p|mmu-mir-129-1	6.51198	-0.234877	0.372333	-0.630824	0.528155	NA
mmu-miR-431-3p|mmu-mir-431	0.190051	-0.0337315	0.0816571	-0.413088	0.679542	NA
mmu-miR-467a-5p|mmu-mir-467a-1	10.5192	0.391758	0.381641	1.02651	0.304652	NA
mmu-miR-466a-3p*mmu-miR-466e-3p|mmu-mir-466b-1	18.7893	0.284856	0.379336	0.750932	0.452694	NA
mmu-miR-7671-3p|mmu-mir-7671	0.195166	0.0342715	0.0824177	0.415827	0.677537	NA
mmu-miR-6929-3p|mmu-mir-6929	4.61291	-0.0797921	0.285957	-0.279035	0.780218	NA
mmu-miR-7667-5p|mmu-mir-7667	0.774019	-0.0640976	0.14525	-0.441292	0.659002	NA
mmu-miR-301a-5p|mmu-mir-301a	10.271	0.176144	0.379515	0.464128	0.642556	NA
mmu-miR-500-5p|mmu-mir-500	0.608178	0.0370341	0.135884	0.272542	0.785205	NA
mmu-miR-3095-3p|mmu-mir-3095	1.03329	-0.0168305	0.189741	-0.0887026	0.929318	NA
mmu-miR-124-3p|mmu-mir-124-1	4.59284	0.132393	0.233078	0.56802	0.570021	NA
mmu-miR-582-3p|mmu-mir-582	2.45908	-0.0977231	0.218561	-0.44712	0.654789	NA
mmu-miR-669a-3p*mmu-miR-669o-3p|mmu-mir-669o	7.76504	0.156622	0.282278	0.554849	0.578998	NA
mmu-miR-100-3p|mmu-mir-100	11.9259	-0.605018	0.36737	-1.64689	0.0995808	NA
mmu-miR-6911-3p|mmu-mir-6911	0.547909	-0.0456187	0.169813	-0.268642	0.788206	NA
mmu-miR-7238-5p|mmu-mir-7238	0.195166	0.0342715	0.0824177	0.415827	0.677537	NA
mmu-miR-380-3p|mmu-mir-380	9.79088	0.0380726	0.381763	0.0997286	0.92056	NA
mmu-miR-20a-3p|mmu-mir-20a	1.45691	0.135064	0.158222	0.853632	0.393309	NA
mmu-miR-503-3p|mmu-mir-503	12.302	0.407696	0.372189	1.0954	0.273341	NA
mmu-miR-466h-3p|mmu-mir-466h	0.195166	0.0342715	0.0824177	0.415827	0.677537	NA
mmu-miR-6916-5p|mmu-mir-6916	0.485636	0.0696148	0.116098	0.599623	0.548758	NA
mmu-miR-3065-5p|mmu-mir-3065	0.161879	0.0292743	0.0765694	0.382325	0.702221	NA
mmu-miR-3058-3p|mmu-mir-3058	1.30154	-0.128347	0.154472	-0.830878	0.406043	NA
mmu-miR-7084-5p|mmu-mir-7084	0.580006	0.152069	0.16765	0.907063	0.364374	NA
mmu-miR-377-5p|mmu-mir-377	5.79143	-0.151418	0.321897	-0.470393	0.638074	NA
mmu-miR-192-3p|mmu-mir-192	0.195166	0.0342715	0.0824177	0.415827	0.677537	NA
mmu-miR-193b-5p|mmu-mir-193b	15.9544	-0.13141	0.357353	-0.36773	0.713074	NA
mmu-miR-452-3p|mmu-mir-452	0.988813	0.0106316	0.189212	0.0561889	0.955191	NA
mmu-miR-3074-5p|mmu-mir-3074-1	9.6062	-0.498281	0.381918	-1.30468	0.192002	NA
mmu-miR-6952-3p|mmu-mir-6952	0.324571	-0.000252334	0.114033	-0.00221282	0.998234	NA
mmu-miR-149-3p|mmu-mir-149	1.86466	-0.0787203	0.251683	-0.312775	0.754451	NA
mmu-miR-669a-3p*mmu-miR-669o-3p|mmu-mir-669a-10	7.76504	0.156622	0.282278	0.554849	0.578998	NA
mmu-miR-669a-3p*mmu-miR-669o-3p|mmu-mir-669a-7	7.76504	0.156622	0.282278	0.554849	0.578998	NA
mmu-miR-671-5p|mmu-mir-671	21.4152	-0.18282	0.360838	-0.506654	0.612398	NA
mmu-miR-7237-3p|mmu-mir-7237	0.153035	-0.0282661	0.0748793	-0.377489	0.70581	NA
mmu-miR-679-3p|mmu-mir-679	0.190051	-0.0337315	0.0816571	-0.413088	0.679542	NA
mmu-miR-669a-3p*mmu-miR-669o-3p|mmu-mir-669a-2	7.76504	0.156622	0.282278	0.554849	0.578998	NA
mmu-miR-488-3p|mmu-mir-488	0.343086	-0.103967	0.140401	-0.740497	0.458999	NA
mmu-miR-467a-5p|mmu-mir-467a-5	10.5192	0.391758	0.381641	1.02651	0.304652	NA
mmu-miR-1191b-5p|mmu-mir-1191b	7.45289	-0.194846	0.379101	-0.513969	0.607274	NA
mmu-miR-138-5p|mmu-mir-138-1	8.16369	-0.336939	0.362432	-0.92966	0.352547	NA
mmu-miR-7225-5p|mmu-mir-7225	1.29503	0.127156	0.153927	0.826079	0.40876	NA
mmu-miR-370-5p|mmu-mir-370	3.27862	0.3649	0.301565	1.21002	0.226272	NA
mmu-miR-7092-5p|mmu-mir-7092	1.3457	-0.0164053	0.155124	-0.105756	0.915776	NA
mmu-miR-3470a|mmu-mir-3470a	1.1403	-0.118214	0.148741	-0.794764	0.426751	NA
mmu-miR-6962-3p|mmu-mir-6962	2.06221	-0.223818	0.2639	-0.848117	0.396373	NA
mmu-miR-7059-5p|mmu-mir-7059	0.580383	0.0310465	0.133141	0.233184	0.815618	NA
mmu-miR-8107|mmu-mir-8107	0.195166	0.0342715	0.0824177	0.415827	0.677537	NA
mmu-miR-3087-3p|mmu-mir-3087	0.468802	0.0170867	0.126645	0.134918	0.892677	NA
mmu-miR-363-3p|mmu-mir-363	4.99442	-0.176799	0.34992	-0.505257	0.613378	NA
mmu-miR-466p-3p*mmu-miR-466b-3p*mmu-miR-466c-3p|mmu-mir-466b-1	18.6275	0.26896	0.38001	0.70777	0.479088	NA
mmu-miR-667-5p|mmu-mir-667	0.696878	0.0895465	0.130804	0.684586	0.493606	NA
mmu-miR-3084-3p|mmu-mir-3084-1	22.4413	0.36377	0.367517	0.989805	0.322269	NA
mmu-miR-6899-3p|mmu-mir-6899	1.06247	0.108686	0.229974	0.472602	0.636497	NA
mmu-miR-504-3p|mmu-mir-504	0.485636	0.0696148	0.116098	0.599623	0.548758	NA
mmu-miR-7660-3p|mmu-mir-7660	0.608178	0.0370341	0.135884	0.272542	0.785205	NA
mmu-miR-6939-3p|mmu-mir-6939	0.195166	0.0342715	0.0824177	0.415827	0.677537	NA
mmu-miR-15a-3p|mmu-mir-15a	1.27665	-0.109019	0.24391	-0.446965	0.654901	NA
mmu-miR-181c-3p|mmu-mir-181c	8.17958	0.0209267	0.335125	0.0624446	0.950209	NA
mmu-miR-3102-3p,2-3p|mmu-mir-3102	1.33234	-0.0333289	0.198798	-0.167652	0.866857	NA
mmu-miR-491-3p|mmu-mir-491	1.34846	0.0983235	0.262733	0.374233	0.708231	NA
mmu-miR-1198-3p|mmu-mir-1198	8.27862	-0.193885	0.380875	-0.509051	0.610716	NA
mmu-miR-5116|mmu-mir-5116	0.190051	-0.0337315	0.0816571	-0.413088	0.679542	NA
mmu-miR-30d-3p|mmu-mir-30d	12.0447	-0.539452	0.370886	-1.45449	0.14581	NA
mmu-miR-669a-3p*mmu-miR-669o-3p|mmu-mir-669a-8	7.76504	0.156622	0.282278	0.554849	0.578998	NA
mmu-miR-6938-3p|mmu-mir-6938	0.162693	-0.0297434	0.0767772	-0.387399	0.698461	NA
mmu-miR-455-5p|mmu-mir-455	8.15433	0.183579	0.345029	0.53207	0.594677	NA
mmu-miR-466p-3p*mmu-miR-466b-3p*mmu-miR-466c-3p|mmu-mir-466b-4	18.6275	0.26896	0.38001	0.70777	0.479088	NA
mmu-miR-23b-5p|mmu-mir-23b	18.8012	0.253773	0.34607	0.7333	0.463375	NA
mmu-miR-212-3p|mmu-mir-212	3.65643	-0.180541	0.308953	-0.584364	0.558976	NA
mmu-miR-1224-5p|mmu-mir-1224	0.139376	0.0260069	0.0719866	0.361274	0.717894	NA
mmu-let-7c-1-3p|mmu-let-7c-1	16.8196	0.0760774	0.360728	0.2109	0.832965	NA
mmu-miR-7060-3p|mmu-mir-7060	0.161879	0.0292743	0.0765694	0.382325	0.702221	NA
mmu-miR-299b-5p|mmu-mir-299b	3.08554	0.370587	0.299941	1.23553	0.216632	NA
mmu-miR-378d|mmu-mir-378d	2.22723	-0.0560188	0.169266	-0.330951	0.740682	NA
mmu-miR-7052-3p|mmu-mir-7052	0.162693	-0.0297434	0.0767772	-0.387399	0.698461	NA
mmu-miR-669a-3p*mmu-miR-669o-3p|mmu-mir-669a-4	7.76504	0.156622	0.282278	0.554849	0.578998	NA
mmu-miR-212-5p|mmu-mir-212	15.7805	-0.547133	0.377967	-1.44757	0.147738	NA
mmu-miR-3544-3p|mmu-mir-3544	0.161879	0.0292743	0.0765694	0.382325	0.702221	NA
mmu-miR-134-3p|mmu-mir-134	1.36596	0.256878	0.210762	1.21881	0.222918	NA
mmu-miR-467a-5p|mmu-mir-467a-4	10.5192	0.391758	0.381641	1.02651	0.304652	NA
mmu-miR-547-3p|mmu-mir-547	0.650771	-0.0853903	0.127779	-0.668265	0.503965	NA
mmu-miR-467d-3p|mmu-mir-467a-2	7.12786	-0.0943436	0.381954	-0.247002	0.804906	NA
mmu-miR-6997-5p|mmu-mir-6997	0.153035	-0.0282661	0.0748793	-0.377489	0.70581	NA
mmu-miR-7019-3p|mmu-mir-7019	8.90857	0.0492326	0.38168	0.128989	0.897366	NA
mmu-miR-3084-5p|mmu-mir-3084-1	19.685	-0.10627	0.352267	-0.301674	0.762901	NA
mmu-miR-129-1-3p|mmu-mir-129-1	0.343086	-0.103967	0.140401	-0.740497	0.458999	NA
mmu-miR-3072-3p|mmu-mir-3072	2.83758	0.176372	0.274217	0.643186	0.520104	NA
mmu-miR-138-5p|mmu-mir-138-2	7.42204	-0.218981	0.356252	-0.614679	0.538767	NA
mmu-miR-1968-3p|mmu-mir-1968	1.60964	-0.131057	0.213329	-0.614339	0.538991	NA
mmu-miR-6979-3p|mmu-mir-6979	0.190051	-0.0337315	0.0816571	-0.413088	0.679542	NA
mmu-miR-376a-5p|mmu-mir-376a	22.8472	0.207265	0.347441	0.596546	0.55081	NA
mmu-miR-223-5p|mmu-mir-223	12.0555	0.122792	0.341235	0.359846	0.718962	NA
mmu-miR-375-3p|mmu-mir-375	1.11863	0.00730223	0.190427	0.0383465	0.969411	NA
mmu-miR-8115|mmu-mir-8115	0.153035	-0.0282661	0.0748793	-0.377489	0.70581	NA
mmu-miR-466p-3p*mmu-miR-466b-3p*mmu-miR-466c-3p|mmu-mir-466b-5	18.6275	0.26896	0.38001	0.70777	0.479088	NA
mmu-miR-5709-5p|mmu-mir-5709	1.96787	-0.000128845	0.20972	-0.000614365	0.99951	NA
mmu-miR-7016-3p|mmu-mir-7016	0.542794	-0.142384	0.162381	-0.876853	0.380567	NA
mmu-miR-190b-3p|mmu-mir-190b	0.190051	-0.0337315	0.0816571	-0.413088	0.679542	NA
mmu-miR-505-5p|mmu-mir-505	3.88472	-0.370337	0.337596	-1.09698	0.272649	NA
mmu-miR-5615-5p|mmu-mir-5615-2	2.24675	0.398977	0.292997	1.36171	0.17329	NA
mmu-miR-188-3p|mmu-mir-188	0.418127	0.0630825	0.110754	0.569571	0.568969	NA
mmu-miR-6990-5p|mmu-mir-6990	0.323757	0.0516889	0.100643	0.513589	0.60754	NA
mmu-miR-96-3p|mmu-mir-96	0.161879	0.0292743	0.0765694	0.382325	0.702221	NA
mmu-miR-493-3p|mmu-mir-493	3.06037	-0.0994087	0.222779	-0.446221	0.655438	NA
mmu-miR-7651-5p|mmu-mir-7651	0.153035	-0.0282661	0.0748793	-0.377489	0.70581	NA
mmu-miR-3076-3p|mmu-mir-3076	0.485636	0.0696148	0.116098	0.599623	0.548758	NA
mmu-miR-3470b|mmu-mir-3470b	1.29503	0.127156	0.153927	0.826079	0.40876	NA
mmu-miR-3108-5p|mmu-mir-3108	0.585498	0.0782107	0.122707	0.637377	0.523879	NA
mmu-miR-467d-3p|mmu-mir-467a-8	7.12786	-0.0943436	0.381954	-0.247002	0.804906	NA
mmu-miR-677-5p|mmu-mir-677	6.27168	-0.0451737	0.0941192	-0.479962	NA	NA
mmu-miR-3061-5p|mmu-mir-3061	11.3066	-0.462102	0.319865	-1.44467	0.148549	NA
mmu-miR-489-3p|mmu-mir-489	0.325385	-0.0521687	0.100962	-0.516715	0.605355	NA
mmu-miR-122-5p|mmu-mir-122	1.37955	0.0227406	0.156575	0.145237	0.884524	NA
mmu-miR-196b-3p|mmu-mir-196b	1.12838	-0.162791	0.203017	-0.801857	0.422636	NA
mmu-miR-7063-3p|mmu-mir-7063	0.195166	0.0342715	0.0824177	0.415827	0.677537	NA
mmu-miR-1970|mmu-mir-1970	0.30607	-0.0499267	0.0988314	-0.50517	0.613439	NA
mmu-miR-25-5p|mmu-mir-25	5.7166	-1.381	0.365798	-3.77531	0.000159807	NA
mmu-miR-1843b-3p|mmu-mir-1843b	9.50254	-0.0419235	0.09077	-0.461865	NA	NA
mmu-miR-485-3p|mmu-mir-485	18.0648	0.660156	0.298231	2.21358	NA	NA
mmu-miR-7069-5p|mmu-mir-7069	0.162693	-0.0297434	0.0767772	-0.387399	0.698461	NA
mmu-miR-466p-3p*mmu-miR-466b-3p*mmu-miR-466c-3p|mmu-mir-466a	18.6275	0.26896	0.38001	0.70777	0.479088	NA
mmu-miR-1948-3p|mmu-mir-1948	0.162693	-0.0297434	0.0767772	-0.387399	0.698461	NA
mmu-miR-6944-3p|mmu-mir-6944	2.34858	-0.143451	0.223199	-0.642705	0.520415	NA
mmu-miR-1193-5p|mmu-mir-1193	0.780664	0.0940634	0.133861	0.702696	0.482245	NA
mmu-miR-701-5p|mmu-mir-701	2.98092	0.082912	0.310993	0.266604	0.789774	NA
mmu-miR-3081-3p|mmu-mir-3081	0.774873	-0.0480012	0.184442	-0.260251	0.79467	NA
mmu-miR-669a-3p*mmu-miR-669o-3p|mmu-mir-669a-12	7.76504	0.156622	0.282278	0.554849	0.578998	NA
mmu-miR-7091-5p|mmu-mir-7091	0.380102	-0.0581639	0.106392	-0.546695	0.584588	NA
mmu-miR-380-5p|mmu-mir-380	23.6232	-0.0447559	0.342755	-0.130577	0.89611	NA
mmu-miR-7680-3p|mmu-mir-7680	0.161879	0.0292743	0.0765694	0.382325	0.702221	NA
mmu-miR-384-3p|mmu-mir-384	5.98464	0.155638	0.381074	0.40842	0.682966	NA
mmu-miR-871-3p|mmu-mir-871	0.390332	0.0588783	0.107152	0.549482	0.582675	NA
mmu-miR-467d-3p|mmu-mir-467d	7.12786	-0.0943436	0.381954	-0.247002	0.804906	NA
mmu-miR-3057-3p|mmu-mir-3057	7.94866	-0.405564	0.347074	-1.16852	0.242596	NA
mmu-miR-148b-5p|mmu-mir-148b	6.49142	-0.000130721	0.101121	-0.00129271	0.998969	NA
mmu-miR-7212-5p|mmu-mir-7212	0.323757	0.0516889	0.100643	0.513589	0.60754	NA
mmu-miR-154-3p|mmu-mir-154	10.2164	-0.0545489	0.377085	-0.144659	0.88498	NA
mmu-miR-410-5p|mmu-mir-410	0.153035	-0.0282661	0.0748793	-0.377489	0.70581	NA
mmu-miR-669a-3p*mmu-miR-669o-3p|mmu-mir-669a-5	7.76504	0.156622	0.282278	0.554849	0.578998	NA
mmu-miR-669p-5p*mmu-miR-669a-5p|mmu-mir-669a-2	8.45055	0.0600623	0.348755	0.17222	0.863265	NA
mmu-miR-665-3p|mmu-mir-665	2.26956	0.0640726	0.169126	0.378846	0.704802	NA
mmu-miR-6900-3p|mmu-mir-6900	0.455104	-0.0535175	0.164842	-0.324658	0.74544	NA
mmu-miR-7085-5p|mmu-mir-7085	0.766328	0.114668	0.188902	0.607026	0.543833	NA
mmu-miR-466h-3p|mmu-mir-466d	0.195166	0.0342715	0.0824177	0.415827	0.677537	NA
mmu-miR-3086-5p|mmu-mir-3086	0.323757	0.0516889	0.100643	0.513589	0.60754	NA
mmu-miR-1306-3p|mmu-mir-1306	3.84814	-0.987625	0.340548	-2.9001	0.00373042	NA
mmu-miR-466a-3p*mmu-miR-466e-3p|mmu-mir-466c-2	18.7893	0.284856	0.379336	0.750932	0.452694	NA
mmu-miR-467a-5p|mmu-mir-467a-7	10.5192	0.391758	0.381641	1.02651	0.304652	NA
mmu-miR-669a-3p*mmu-miR-669o-3p|mmu-mir-669a-11	7.76504	0.156622	0.282278	0.554849	0.578998	NA
mmu-miR-8103|mmu-mir-8103	1.26118	0.175876	0.212155	0.828998	0.407106	NA
mmu-miR-7669-5p|mmu-mir-7669	0.459106	-0.0675332	0.114294	-0.59087	0.554607	NA
mmu-miR-219a-2-3p|mmu-mir-219a-2	0.454289	0.0457837	0.164459	0.27839	0.780713	NA
mmu-miR-3103-3p|mmu-mir-3103	1.10743	-0.0253576	0.193478	-0.131062	0.895726	NA
mmu-miR-1948-5p|mmu-mir-1948	0.488078	-0.0702685	0.116484	-0.603248	0.546343	NA
mmu-miR-6921-3p|mmu-mir-6921	0.30607	-0.0499267	0.0988314	-0.50517	0.613439	NA
mmu-miR-669l-5p|mmu-mir-669l	1.03027	-0.021739	0.150791	-0.144167	0.885369	NA
mmu-miR-7689-3p|mmu-mir-7689	4.72734	-0.0469101	0.368595	-0.127268	0.898729	NA
mmu-miR-466p-3p*mmu-miR-466b-3p*mmu-miR-466c-3p|mmu-mir-466b-7	18.6275	0.26896	0.38001	0.70777	0.479088	NA
mmu-miR-1197-3p|mmu-mir-1197	1.23559	-0.129148	0.208362	-0.619828	0.535371	NA
mmu-miR-201-5p|mmu-mir-201	2.48629	-0.252598	0.317262	-0.79618	0.425927	NA
mmu-miR-7647-5p|mmu-mir-7647	0.580383	0.0310465	0.133141	0.233184	0.815618	NA
mmu-miR-7075-3p|mmu-mir-7075	1.21767	0.00848929	0.153373	0.0553507	0.955859	NA
mmu-miR-200a-5p|mmu-mir-200a	0.190051	-0.0337315	0.0816571	-0.413088	0.679542	NA
mmu-miR-5101|mmu-mir-5101	0.390332	0.0588783	0.107152	0.549482	0.582675	NA
mmu-miR-3066-5p|mmu-mir-3066	2.0602	0.0367939	0.166266	0.221296	0.824862	NA
mmu-miR-7219-3p|mmu-mir-7219	2.44713	0.236544	0.299927	0.788673	0.430303	NA
mmu-miR-7042-3p|mmu-mir-7042	0.463133	0.130217	0.156227	0.833515	0.404554	NA
mmu-miR-128-1-5p|mmu-mir-128-1	11.3087	0.181329	0.381621	0.475153	0.634678	NA
mmu-miR-7043-5p|mmu-mir-7043	0.488078	-0.0702685	0.116484	-0.603248	0.546343	NA
mmu-miR-3084-5p|mmu-mir-3084-2	19.685	-0.10627	0.352267	-0.301674	0.762901	NA
mmu-miR-466a-3p*mmu-miR-466e-3p|mmu-mir-466b-8	18.7893	0.284856	0.379336	0.750932	0.452694	NA
mmu-miR-467a-5p|mmu-mir-467a-2	10.5192	0.391758	0.381641	1.02651	0.304652	NA
mmu-miR-582-5p|mmu-mir-582	1.95231	-0.156234	0.168874	-0.925155	NA	NA
mmu-miR-466p-3p*mmu-miR-466b-3p*mmu-miR-466c-3p|mmu-mir-466p	18.6275	0.26896	0.38001	0.70777	0.479088	NA
mmu-miR-6945-3p|mmu-mir-6945	7.83965	0.0508458	0.381591	0.133247	0.893998	NA
mmu-miR-467d-5p|mmu-mir-467d	1.71046	-0.145197	0.163389	-0.888664	0.374184	NA
mmu-miR-7658-3p|mmu-mir-7658	0.153035	-0.0282661	0.0748793	-0.377489	0.70581	NA
mmu-miR-181b-2-3p|mmu-mir-181b-2	16.7499	0.251306	0.363944	0.690509	0.489874	NA
mmu-miR-511-5p|mmu-mir-511	7.50449	0.557258	0.282818	1.97038	NA	NA
mmu-miR-216a-5p|mmu-mir-216a	0.190051	-0.0337315	0.0816571	-0.413088	0.679542	NA
mmu-miR-3098-5p|mmu-mir-3098	0.161879	0.0292743	0.0765694	0.382325	0.702221	NA
mmu-miR-7015-3p|mmu-mir-7015	0.476792	0.0294133	0.127736	0.230266	0.817885	NA
mmu-miR-450a-1-3p|mmu-mir-450a-1	21.8899	-0.0959543	0.366221	-0.262012	0.793312	NA
mmu-miR-20b-5p|mmu-mir-20b	1.99294	0.0752865	0.261094	0.28835	0.773079	NA
mmu-let-7a-2-3p|mmu-let-7a-2	2.64856	-0.346137	0.278548	-1.24265	0.213997	NA
mmu-miR-1966-3p|mmu-mir-1966	0.190051	-0.0337315	0.0816571	-0.413088	0.679542	NA
mmu-miR-6934-5p|mmu-mir-6934	0.153035	-0.0282661	0.0748793	-0.377489	0.70581	NA
mmu-miR-5621-3p|mmu-mir-5621	1.44842	-0.20676	0.221563	-0.93319	0.350722	NA
mmu-miR-466a-3p*mmu-miR-466e-3p|mmu-mir-466c-1	18.7893	0.284856	0.379336	0.750932	0.452694	NA
mmu-miR-7661-3p|mmu-mir-7661	0.153035	-0.0282661	0.0748793	-0.377489	0.70581	NA
mmu-miR-19a-3p|mmu-mir-19a	8.04408	-0.767959	0.371915	-2.06488	0.0389346	NA
mmu-miR-7063-5p|mmu-mir-7063	0.161879	0.0292743	0.0765694	0.382325	0.702221	NA
mmu-miR-1930-5p|mmu-mir-1930	0.513808	0.023104	0.129502	0.178406	0.858404	NA
mmu-miR-124-3p|mmu-mir-124-3	4.59284	0.132393	0.233078	0.56802	0.570021	NA
mmu-miR-32-3p|mmu-mir-32	5.22676	-0.0166309	0.346317	-0.048022	0.961699	NA
mmu-miR-139-3p|mmu-mir-139	20.5452	-0.20786	0.361592	-0.574848	0.565394	NA
mmu-miR-363-5p|mmu-mir-363	0.325385	-0.0521687	0.100962	-0.516715	0.605355	NA
mmu-miR-669o-5p|mmu-mir-669o	1.02762	0.0308955	0.149737	0.206331	0.836532	NA
mmu-miR-1247-3p|mmu-mir-1247	0.70013	0.00248777	0.210035	0.0118446	0.99055	NA
mmu-miR-5615-5p|mmu-mir-5615-1	2.24675	0.398977	0.292997	1.36171	0.17329	NA
mmu-miR-1941-3p|mmu-mir-1941	9.96846	-0.558767	0.365428	-1.52908	0.126245	NA
mmu-miR-466a-3p*mmu-miR-466e-3p|mmu-mir-466c-3	18.7893	0.284856	0.379336	0.750932	0.452694	NA
mmu-miR-32-5p|mmu-mir-32	12.2828	0.0109586	0.287987	0.0380524	0.969646	NA
mmu-miR-466a-3p*mmu-miR-466e-3p|mmu-mir-466b-4	18.7893	0.284856	0.379336	0.750932	0.452694	NA
mmu-miR-92a-1-5p|mmu-mir-92a-1	1.69474	-0.123614	0.255563	-0.483694	0.628603	NA
mmu-miR-669p-5p*mmu-miR-669a-5p|mmu-mir-669a-12	8.45055	0.0600623	0.348755	0.17222	0.863265	NA
mmu-miR-6958-3p|mmu-mir-6958	0.329427	-0.00864269	0.114539	-0.0754564	0.939852	NA
mmu-miR-6997-3p|mmu-mir-6997	0.195166	0.0342715	0.0824177	0.415827	0.677537	NA
mmu-miR-7b-5p|mmu-mir-7b	0.839207	-0.197617	0.188097	-1.05061	0.293436	NA
mmu-miR-34c-5p|mmu-mir-34c	15.5931	-0.286498	0.372336	-0.769461	0.44162	NA
mmu-miR-184-3p|mmu-mir-184	4.66898	-0.103811	0.339448	-0.305822	0.75974	NA
mmu-miR-3109-3p|mmu-mir-3109	0.811035	-0.117697	0.190336	-0.618366	0.536334	NA
mmu-miR-7051-5p|mmu-mir-7051	0.195166	0.0342715	0.0824177	0.415827	0.677537	NA
mmu-miR-6538|mmu-mir-6538	1.10662	0.0199098	0.152006	0.130981	0.89579	NA
mmu-miR-3474|mmu-mir-3474	0.584822	-0.00389448	0.133867	-0.0290921	0.976791	NA
mmu-miR-6918-5p|mmu-mir-6918	0.153035	-0.0282661	0.0748793	-0.377489	0.70581	NA
mmu-miR-3059-5p|mmu-mir-3059	0.153035	-0.0282661	0.0748793	-0.377489	0.70581	NA
mmu-miR-483-5p|mmu-mir-483	5.19392	0.382175	0.305531	1.25086	0.210987	NA
mmu-miR-5620-5p|mmu-mir-5620	0.418127	0.0630825	0.110754	0.569571	0.568969	NA
mmu-miR-497b|mmu-mir-497b	0.612141	-0.0823293	0.125592	-0.655529	0.512127	NA
mmu-miR-467d-3p|mmu-mir-467a-9	7.12786	-0.0943436	0.381954	-0.247002	0.804906	NA
mmu-miR-539-3p|mmu-mir-539	0.55221	0.142054	0.162552	0.873901	0.382172	NA
mmu-let-7g-3p|mmu-let-7g	0.190051	-0.0337315	0.0816571	-0.413088	0.679542	NA
mmu-miR-135a-5p|mmu-mir-135a-1	16.2638	-0.735048	0.381925	-1.92459	0.0542812	NA
mmu-miR-6929-5p|mmu-mir-6929	0.513808	0.023104	0.129502	0.178406	0.858404	NA
mmu-miR-5129-3p|mmu-mir-5129	1.16568	0.0903947	0.158632	0.569841	0.568786	NA
mmu-miR-15b-3p|mmu-mir-15b	22.0646	0.135105	0.362547	0.372656	0.709405	NA
mmu-miR-1934-5p|mmu-mir-1934	9.13811	-0.392567	0.381375	-1.02934	0.303318	NA
mmu-miR-331-5p|mmu-mir-331	18.4004	-0.0833592	0.340855	-0.244559	0.806798	NA
mmu-miR-181b-1-3p|mmu-mir-181b-1	1.11501	0.118656	0.149119	0.795714	0.426198	NA
mmu-miR-1955-5p|mmu-mir-1955	15.7713	-0.463037	0.365091	-1.26828	0.204699	NA
mmu-miR-1a-2-5p|mmu-mir-1a-2	3.12521	0.209412	0.275011	0.761468	0.446378	NA
mmu-miR-467e-5p|mmu-mir-467e	18.9392	0.0324919	0.367551	0.0884011	0.929558	NA
mmu-miR-205-5p|mmu-mir-205	2.66071	-0.175529	0.177858	-0.986908	NA	NA
mmu-miR-669p-5p*mmu-miR-669a-5p|mmu-mir-669a-1	8.45055	0.0600623	0.348755	0.17222	0.863265	NA
mmu-miR-292b-5p|mmu-mir-292b	0.139376	0.0260069	0.0719866	0.361274	0.717894	NA
mmu-miR-7664-3p|mmu-mir-7664	0.278751	0.04635	0.0954618	0.485535	0.627297	NA
mmu-miR-6948-3p|mmu-mir-6948	0.547909	-0.0456187	0.169813	-0.268642	0.788206	NA
mmu-miR-193a-3p|mmu-mir-193a	3.04081	-0.184657	0.181875	-1.0153	NA	NA
mmu-miR-702-3p|mmu-mir-702	0.654272	-0.0409547	0.138022	-0.296726	0.766676	NA
mmu-miR-467a-5p|mmu-mir-467a-9	10.5192	0.391758	0.381641	1.02651	0.304652	NA
mmu-miR-467d-3p|mmu-mir-467a-1	7.12786	-0.0943436	0.381954	-0.247002	0.804906	NA
mmu-miR-3101-5p|mmu-mir-3101	0.626953	0.0866244	0.17975	0.481915	0.629866	NA
mmu-let-7e-3p|mmu-let-7e	21.6103	-0.0112609	0.357588	-0.0314913	0.974878	NA
mmu-miR-6920-5p|mmu-mir-6920	0.153035	-0.0282661	0.0748793	-0.377489	0.70581	NA
mmu-miR-3475-3p|mmu-mir-3475	0.278751	0.04635	0.0954618	0.485535	0.627297	NA
mmu-miR-877-3p|mmu-mir-877	5.77827	-0.182752	0.33413	-0.546949	0.584414	NA
mmu-miR-190a-3p|mmu-mir-190a	1.54045	-0.0627816	0.302953	-0.207232	0.835828	NA
mmu-miR-219a-1-3p|mmu-mir-219a-1	3.37761	0.090466	0.349502	0.258842	0.795757	NA
mmu-miR-132-5p|mmu-mir-132	7.08998	0.00253656	0.100333	0.0252815	0.97983	NA
mmu-miR-188-5p|mmu-mir-188	1.46016	0.0140221	0.158288	0.0885859	0.929411	NA
mmu-miR-344b-3p|mmu-mir-344b	0.162693	-0.0297434	0.0767772	-0.387399	0.698461	NA
mmu-miR-669p-5p*mmu-miR-669a-5p|mmu-mir-669a-3	8.45055	0.0600623	0.348755	0.17222	0.863265	NA
mmu-miR-206-5p|mmu-mir-206	0.195166	0.0342715	0.0824177	0.415827	0.677537	NA
mmu-miR-129-2-3p|mmu-mir-129-2	0.343086	-0.103967	0.140401	-0.740497	0.458999	NA
mmu-miR-6958-5p|mmu-mir-6958	0.278751	0.04635	0.0954618	0.485535	0.627297	NA
mmu-miR-3061-3p|mmu-mir-3061	21.2316	-0.0703981	0.359892	-0.195609	0.844916	NA
mmu-miR-421-3p|mmu-mir-421	22.807	-0.39993	0.350637	-1.14058	0.254044	NA
mmu-miR-7083-5p|mmu-mir-7083	0.514622	-0.0539816	0.16838	-0.320593	0.748519	NA
mmu-miR-541-3p|mmu-mir-541	8.61972	0.175211	0.379857	0.461257	0.644615	NA
mmu-miR-7018-3p|mmu-mir-7018	2.53701	-0.154134	0.223291	-0.690285	0.490015	NA
mmu-miR-3102-5p,2-5p|mmu-mir-3102	4.70827	-0.0929086	0.276107	-0.336494	0.736498	NA
mmu-miR-466a-3p*mmu-miR-466e-3p|mmu-mir-466a	18.7893	0.284856	0.379336	0.750932	0.452694	NA
mmu-miR-202-5p|mmu-mir-202	0.390332	0.0588783	0.107152	0.549482	0.582675	NA
mmu-miR-7067-5p|mmu-mir-7067	0.161879	0.0292743	0.0765694	0.382325	0.702221	NA
mmu-miR-1938|mmu-mir-1938	1.41595	-0.279508	0.218138	-1.28133	0.200077	NA
mmu-miR-34b-3p|mmu-mir-34b	3.51814	-0.443051	0.31193	-1.42035	0.155504	NA
mmu-miR-467d-3p|mmu-mir-467a-7	7.12786	-0.0943436	0.381954	-0.247002	0.804906	NA
mmu-miR-302d-3p|mmu-mir-302d	0.385217	0.000664524	0.119438	0.00556374	0.995561	NA
mmu-miR-874-3p|mmu-mir-874	19.3283	0.11912	0.346607	0.343674	0.731092	NA
mmu-miR-690|mmu-mir-690	3.23086	-0.188764	0.183638	-1.02791	NA	NA
mmu-miR-186-3p|mmu-mir-186	1.32268	-0.0197043	0.156995	-0.125509	0.90012	NA
mmu-miR-200a-3p|mmu-mir-200a	2.74735	-0.23767	0.284705	-0.834795	0.403833	NA
mmu-miR-592-3p|mmu-mir-592	0.553025	0.0357227	0.132193	0.270231	0.786982	NA
mmu-miR-328-5p|mmu-mir-328	0.343086	-0.103967	0.140401	-0.740497	0.458999	NA
mmu-miR-383-5p|mmu-mir-383	2.06493	0.242049	0.314113	0.770581	0.440956	NA
mmu-miR-337-3p|mmu-mir-337	3.84651	-0.718308	0.335564	-2.1406	0.0323063	NA
mmu-miR-5099|mmu-mir-5099	5.22708	0.470735	0.266743	1.76475	0.0776056	NA
mmu-miR-7115-5p|mmu-mir-7115	0.195166	0.0342715	0.0824177	0.415827	0.677537	NA
mmu-miR-1298-5p|mmu-mir-1298	0.278751	0.04635	0.0954618	0.485535	0.627297	NA
mmu-miR-384-5p|mmu-mir-384	7.24725	0.0811655	0.381331	0.212848	0.831445	NA
mmu-miR-3062-5p|mmu-mir-3062	0.161879	0.0292743	0.0765694	0.382325	0.702221	NA
mmu-miR-669f-5p|mmu-mir-669f	0.641113	-0.160905	0.171624	-0.93754	0.348481	NA
mmu-miR-7668-5p|mmu-mir-7668	0.162693	-0.0297434	0.0767772	-0.387399	0.698461	NA
mmu-miR-130b-5p|mmu-mir-130b	5.20337	-0.0905811	0.375539	-0.241203	0.809398	NA
mmu-miR-669a-3p*mmu-miR-669o-3p|mmu-mir-669a-6	7.76504	0.156622	0.282278	0.554849	0.578998	NA
mmu-miR-298-5p|mmu-mir-298	4.96702	-0.0990848	0.275676	-0.359425	0.719277	NA
mmu-miR-138-2-3p|mmu-mir-138-2	2.43762	0.0478941	0.214139	0.223659	0.823023	NA
mmu-miR-346-5p|mmu-mir-346	0.161879	0.0292743	0.0765694	0.382325	0.702221	NA
mmu-miR-3082-3p|mmu-mir-3082	0.30607	-0.0499267	0.0988314	-0.50517	0.613439	NA
mmu-miR-669p-5p*mmu-miR-669a-5p|mmu-mir-669a-10	8.45055	0.0600623	0.348755	0.17222	0.863265	NA
mmu-miR-3064-5p|mmu-mir-3064	3.91423	-0.427536	0.308936	-1.3839	0.16639	NA
mmu-miR-450b-5p|mmu-mir-450b	6.45736	-0.517026	0.275527	-1.8765	0.0605872	NA
mmu-miR-146b-3p|mmu-mir-146b	7.12228	-0.33351	0.380894	-0.875599	0.381248	NA
mmu-miR-874-5p|mmu-mir-874	0.323757	0.0516889	0.100643	0.513589	0.60754	NA
mmu-miR-3057-5p|mmu-mir-3057	17.2259	-0.266681	0.381632	-0.69879	0.484683	NA
mmu-miR-7093-3p|mmu-mir-7093	0.380102	-0.0581639	0.106392	-0.546695	0.584588	NA
mmu-miR-3058-5p|mmu-mir-3058	23.7723	-0.119777	0.335215	-0.357313	0.720858	NA
mmu-miR-5129-5p|mmu-mir-5129	1.05579	-0.00844939	0.149807	-0.0564018	0.955022	NA
mmu-miR-6966-3p|mmu-mir-6966	0.325385	-0.0521687	0.100962	-0.516715	0.605355	NA
mmu-miR-7687-3p|mmu-mir-7687	0.630681	0.0712159	0.179093	0.397649	0.690889	NA
mmu-miR-6933-5p|mmu-mir-6933	0.629827	0.00220861	0.135815	0.0162619	0.987025	NA
mmu-miR-669p-5p*mmu-miR-669a-5p|mmu-mir-669a-6	8.45055	0.0600623	0.348755	0.17222	0.863265	NA
mmu-miR-376a-3p|mmu-mir-376a	1.62693	-0.14356	0.162556	-0.883146	0.377158	NA
mmu-miR-6912-5p|mmu-mir-6912	0.153035	-0.0282661	0.0748793	-0.377489	0.70581	NA
mmu-miR-148a-5p|mmu-mir-148a	16.5779	0.63605	0.357251	1.7804	0.0750101	NA
mmu-miR-7046-3p|mmu-mir-7046	0.153035	-0.0282661	0.0748793	-0.377489	0.70581	NA
mmu-miR-669p-5p*mmu-miR-669a-5p|mmu-mir-669p-2	8.45055	0.0600623	0.348755	0.17222	0.863265	NA
mmu-miR-7085-3p|mmu-mir-7085	0.139376	0.0260069	0.0719866	0.361274	0.717894	NA
mmu-miR-106a-5p|mmu-mir-106a	1.10971	0.367996	0.245894	1.49657	0.134506	NA
mmu-miR-467a-5p|mmu-mir-467a-6	10.5192	0.391758	0.381641	1.02651	0.304652	NA
mmu-miR-495-5p|mmu-mir-495	1.75883	-0.0319003	0.28048	-0.113735	0.909448	NA
mmu-miR-1955-3p|mmu-mir-1955	1.93631	0.0580016	0.164417	0.352772	0.724259	NA
mmu-miR-505-3p|mmu-mir-505	19.3925	-0.0881886	0.34628	-0.254674	0.798975	NA
mmu-miR-466g|mmu-mir-466g	0.153035	-0.0282661	0.0748793	-0.377489	0.70581	NA
mmu-miR-669a-3p*mmu-miR-669o-3p|mmu-mir-669a-1	7.76504	0.156622	0.282278	0.554849	0.578998	NA
mmu-miR-669a-3p*mmu-miR-669o-3p|mmu-mir-669a-9	7.76504	0.156622	0.282278	0.554849	0.578998	NA
mmu-miR-344d-3p|mmu-mir-344d-2	0.806219	0.0421296	0.219118	0.192269	0.847532	NA
mmu-miR-664-5p|mmu-mir-664	56.4785	-0.12561	0.352409	-0.356431	NA	NA
mmu-miR-491-5p|mmu-mir-491	4.28448	-0.00951352	0.336702	-0.028255	0.977459	NA
mmu-miR-669p-5p*mmu-miR-669a-5p|mmu-mir-669a-4	8.45055	0.0600623	0.348755	0.17222	0.863265	NA
mmu-miR-344d-3p|mmu-mir-344d-3	0.806219	0.0421296	0.219118	0.192269	0.847532	NA
mmu-miR-467d-3p|mmu-mir-467a-5	7.12786	-0.0943436	0.381954	-0.247002	0.804906	NA
mmu-miR-669p-5p*mmu-miR-669a-5p|mmu-mir-669a-11	8.45055	0.0600623	0.348755	0.17222	0.863265	NA
mmu-miR-467a-5p|mmu-mir-467a-3	10.5192	0.391758	0.381641	1.02651	0.304652	NA
mmu-miR-466a-3p*mmu-miR-466e-3p|mmu-mir-466p	18.6275	0.26896	0.38001	0.70777	0.479088	NA
mmu-miR-7219-5p|mmu-mir-7219	0.162693	-0.0297434	0.0767772	-0.387399	0.698461	NA
mmu-miR-6908-3p|mmu-mir-6908	0.161879	0.0292743	0.0765694	0.382325	0.702221	NA
mmu-miR-7093-5p|mmu-mir-7093	0.385217	0.000664524	0.119438	0.00556374	0.995561	NA
mmu-miR-187-3p|mmu-mir-187	2.46318	-0.0483923	0.170359	-0.284061	0.776364	NA
mmu-miR-700-5p|mmu-mir-700	1.13315	0.11839	0.148962	0.794765	0.42675	NA
mmu-miR-301a-3p|mmu-mir-301a	11.2452	-0.431386	0.37728	-1.14341	0.252867	NA
mmu-miR-16-2-3p|mmu-mir-16-2	4.79083	0.0287113	0.224616	0.127824	0.898288	NA
mmu-miR-669c-5p|mmu-mir-669c	9.50373	0.09599	0.381933	0.251327	0.801562	NA
mmu-miR-467a-5p|mmu-mir-467a-10	10.5192	0.391758	0.381641	1.02651	0.304652	NA
mmu-miR-3098-3p|mmu-mir-3098	0.813464	-0.0983164	0.136534	-0.720086	0.471472	NA
mmu-miR-7082-3p|mmu-mir-7082	0.161879	0.0292743	0.0765694	0.382325	0.702221	NA
mmu-miR-5114|mmu-mir-5114	0.640299	-0.0860033	0.180316	-0.476958	0.633392	NA
mmu-miR-881-3p|mmu-mir-881	0.278751	0.04635	0.0954618	0.485535	0.627297	NA
mmu-miR-92b-3p|mmu-mir-92b	6.16978	-0.107966	0.377794	-0.285781	0.775046	NA
mmu-miR-7669-3p|mmu-mir-7669	0.161879	0.0292743	0.0765694	0.382325	0.702221	NA
mmu-miR-669p-5p*mmu-miR-669a-5p|mmu-mir-669p-1	8.45055	0.0600623	0.348755	0.17222	0.863265	NA
mmu-miR-540-3p|mmu-mir-540	11.6243	0.317995	0.381941	0.832577	0.405084	NA
mmu-miR-26a-1-3p|mmu-mir-26a-1	0.139376	0.0260069	0.0719866	0.361274	0.717894	NA
mmu-miR-135b-5p|mmu-mir-135b	6.7883	-0.131058	0.374744	-0.349728	0.726543	NA
mmu-miR-466p-3p*mmu-miR-466b-3p*mmu-miR-466c-3p|mmu-mir-466b-8	18.6275	0.26896	0.38001	0.70777	0.479088	NA
mmu-miR-377-3p|mmu-mir-377	4.87489	-0.0879176	0.27756	-0.316752	0.751432	NA
mmu-miR-7035-3p|mmu-mir-7035	1.57382	-0.234749	0.254848	-0.921137	0.356979	NA
mmu-miR-1982-3p|mmu-mir-1982	6.75103	-0.0918097	0.34654	-0.264933	0.791061	NA
mmu-miR-7236-3p|mmu-mir-7236	2.63285	-0.181425	0.272139	-0.666662	0.504988	NA
mmu-miR-666-3p|mmu-mir-666	4.10444	0.0510711	0.273008	0.187069	0.851607	NA
mmu-miR-669p-5p*mmu-miR-669a-5p|mmu-mir-669a-9	8.45055	0.0600623	0.348755	0.17222	0.863265	NA
mmu-miR-3074-5p|mmu-mir-3074-2	9.6062	-0.498281	0.381918	-1.30468	0.192002	NA
mmu-miR-7670-3p|mmu-mir-7670	0.139376	0.0260069	0.0719866	0.361274	0.717894	NA
mmu-miR-467d-3p|mmu-mir-467a-4	7.12786	-0.0943436	0.381954	-0.247002	0.804906	NA
mmu-miR-1191b-3p|mmu-mir-1191b	0.431787	0.0232937	0.124461	0.187156	0.851538	NA
mmu-miR-18a-3p|mmu-mir-18a	3.96998	-0.120548	0.339923	-0.354633	0.722865	NA
mmu-miR-467c-5p|mmu-mir-467c	9.20723	-0.0622471	0.338103	-0.184107	0.85393	NA
mmu-miR-6715-5p|mmu-mir-6715	0.30607	-0.0499267	0.0988314	-0.50517	0.613439	NA
mmu-miR-1668|mmu-mir-1668	0.190051	-0.0337315	0.0816571	-0.413088	0.679542	NA
mmu-miR-1963|mmu-mir-1963	4.35319	-0.125375	0.26564	-0.471973	0.636946	NA
mmu-miR-467d-3p|mmu-mir-467a-6	7.12786	-0.0943436	0.381954	-0.247002	0.804906	NA
mmu-miR-34c-3p|mmu-mir-34c	0.162693	-0.0297434	0.0767772	-0.387399	0.698461	NA
mmu-miR-200b-3p|mmu-mir-200b	4.76146	0.183427	0.376295	0.487456	0.625936	NA
mmu-miR-7033-5p|mmu-mir-7033	0.190051	-0.0337315	0.0816571	-0.413088	0.679542	NA
mmu-miR-1839-3p|mmu-mir-1839	15.8734	0.168851	0.35135	0.480578	0.630817	NA
mmu-miR-152-5p|mmu-mir-152	11.2143	-0.0428968	0.38078	-0.112655	0.910304	NA
mmu-miR-667-3p|mmu-mir-667	1.55128	0.283127	0.219511	1.2898	0.197119	NA
mmu-miR-672-5p|mmu-mir-672	7.97325	0.235336	0.372042	0.632553	0.527026	NA
mmu-miR-6983-5p|mmu-mir-6983	0.190051	-0.0337315	0.0816571	-0.413088	0.679542	NA
mmu-miR-1249-5p|mmu-mir-1249	0.478421	-0.133784	0.157822	-0.847692	0.39661	NA
mmu-miR-466p-3p*mmu-miR-466b-3p*mmu-miR-466c-3p|mmu-mir-466b-3	9.39609	-0.0277772	0.3769	-0.0736993	0.94125	NA
mmu-miR-544-5p|mmu-mir-544	0.278751	0.04635	0.0954618	0.485535	0.627297	NA
mmu-miR-466a-3p*mmu-miR-466e-3p|mmu-mir-466b-7	18.7893	0.284856	0.379336	0.750932	0.452694	NA
mmu-miR-542-5p|mmu-mir-542	20.9873	0.492897	0.366021	1.34664	0.178097	NA
mmu-miR-466d-3p|mmu-mir-466d	5.12865	0.130911	0.232861	0.562184	0.573991	NA
mmu-miR-381-5p|mmu-mir-381	2.6319	-0.370547	0.244081	-1.51813	0.128982	NA
mmu-miR-330-5p|mmu-mir-330	20.0094	0.140374	0.352072	0.398708	0.690109	NA
mmu-miR-10a-3p|mmu-mir-10a	13.5319	-0.000478442	0.09392	-0.00509414	NA	NA
mmu-miR-6964-3p|mmu-mir-6964	2.68183	-0.268412	0.305608	-0.878288	0.379788	NA
mmu-miR-33-5p|mmu-mir-33	1.46423	-0.136324	0.158783	-0.858555	0.390586	NA
mmu-miR-6955-5p|mmu-mir-6955	0.162693	-0.0297434	0.0767772	-0.387399	0.698461	NA
mmu-miR-8111|mmu-mir-8111	4.23807	-0.0139073	0.177154	-0.0785035	0.937428	NA
mmu-miR-598-3p|mmu-mir-598	5.92655	0.250927	0.281449	0.891552	0.372633	NA
mmu-miR-466p-3p*mmu-miR-466b-3p*mmu-miR-466c-3p|mmu-mir-466c-1	18.6275	0.26896	0.38001	0.70777	0.479088	NA
mmu-miR-1943-3p|mmu-mir-1943	4.1538	-0.225594	0.370302	-0.609217	0.542381	NA
mmu-miR-466a-3p*mmu-miR-466e-3p|mmu-mir-466b-2	18.7893	0.284856	0.379336	0.750932	0.452694	NA
mmu-miR-101a-5p|mmu-mir-101a	1.95256	-0.052293	0.253112	-0.206601	0.836322	NA
mmu-miR-7649-3p|mmu-mir-7649	0.139376	0.0260069	0.0719866	0.361274	0.717894	NA
mmu-miR-1947-5p|mmu-mir-1947	4.40155	-0.266266	0.332514	-0.800765	0.423268	NA
mmu-miR-669p-5p*mmu-miR-669a-5p|mmu-mir-669a-7	8.45055	0.0600623	0.348755	0.17222	0.863265	NA
mmu-miR-744-3p|mmu-mir-744	8.35265	-0.56443	0.359105	-1.57177	0.116005	NA
mmu-miR-300-5p|mmu-mir-300	3.84671	-0.0807189	0.273997	-0.294598	0.768301	NA
mmu-miR-466a-3p*mmu-miR-466e-3p|mmu-mir-466b-6	18.7893	0.284856	0.379336	0.750932	0.452694	NA
mmu-miR-483-3p|mmu-mir-483	6.27444	-0.0461351	0.0950845	-0.485201	NA	NA
mmu-miR-210-3p|mmu-mir-210	5.47816	-0.0995599	0.348354	-0.285801	0.77503	NA
mmu-miR-6966-5p|mmu-mir-6966	0.533137	-0.141153	0.16174	-0.872717	0.382818	NA
mmu-miR-351-3p|mmu-mir-351	1.87008	-0.589984	0.292492	-2.01709	0.0436859	NA
mmu-miR-877-5p|mmu-mir-877	4.05717	0.16633	0.233718	0.711667	0.476671	NA
mmu-miR-9-3p|mmu-mir-9-3	22.3519	-0.268058	0.357009	-0.750843	0.452747	NA
mmu-miR-154-5p|mmu-mir-154	15.5978	0.197854	0.37856	0.522649	0.601219	NA
mmu-miR-615-5p|mmu-mir-615	1.54549	-0.227763	0.224183	-1.01597	0.309644	NA
mmu-miR-3572-3p|mmu-mir-3572	0.162693	-0.0297434	0.0767772	-0.387399	0.698461	NA
mmu-miR-511-3p|mmu-mir-511	11.3865	-0.266306	0.381366	-0.698297	0.484992	NA
mmu-miR-1960|mmu-mir-1960	0.190051	-0.0337315	0.0816571	-0.413088	0.679542	NA
mmu-miR-7068-3p|mmu-mir-7068	6.33993	-0.315556	0.32836	-0.961006	0.336549	NA
mmu-miR-770-3p|mmu-mir-770	0.808459	0.192472	0.186275	1.03327	0.301479	NA
mmu-miR-211-5p|mmu-mir-211	11.2357	-0.164929	0.376448	-0.438118	0.661301	NA
mmu-miR-467d-3p|mmu-mir-467a-10	7.12786	-0.0943436	0.381954	-0.247002	0.804906	NA
mmu-miR-215-5p|mmu-mir-215	0.139376	0.0260069	0.0719866	0.361274	0.717894	NA
mmu-miR-673-3p|mmu-mir-673	19.7472	0.348869	0.305631	1.14147	0.253673	NA
mmu-miR-200c-3p|mmu-mir-200c	5.21672	-0.0959377	0.32814	-0.292368	0.770005	NA
mmu-miR-467a-5p|mmu-mir-467a-8	10.5192	0.391758	0.381641	1.02651	0.304652	NA
mmu-miR-6955-3p|mmu-mir-6955	0.351929	-0.00467647	0.116638	-0.0400937	0.968018	NA
mmu-miR-467a-5p|mmu-mir-467b	10.5192	0.391758	0.381641	1.02651	0.304652	NA
mmu-miR-299b-3p|mmu-mir-299a	28.3808	0.0104488	0.0884836	0.118087	NA	NA
mmu-miR-96-5p|mmu-mir-96	1.63494	0.0557161	0.244179	0.228177	0.819509	NA
mmu-miR-466a-3p*mmu-miR-466e-3p|mmu-mir-466e	18.7893	0.284856	0.379336	0.750932	0.452694	NA
mmu-miR-344d-3p|mmu-mir-344d-1	0.806219	0.0421296	0.219118	0.192269	0.847532	NA
mmu-miR-204-3p|mmu-mir-204	0.813464	-0.0983164	0.136534	-0.720086	0.471472	NA

## Sheet: Tab. S4 Mbnl1KO
striated muscle tissue development
gene symbol		Mbnl1KO/WT		P(t)	gene	link	locus	symbol
Tnni1		0.238796	-2.06615	2.01393e-05	troponin I, skeletal, slow 1	EntrezGene	chr1:137615812-137627400 (+) // 98.48 // qE4	Tnni1
Six4		0.804197	-0.314379	0.0443293	sine oculis-related homeobox 4 homolog (Drosophila)	EntrezGene	chr12:74018439-74018867 (-) // 99.77 // qC3 /// chr15:42853389-42853805 (-) // 90.19 // qB3.1	Six4
Hivep3		1.26055	0.334051	0.0207425	human immunodeficiency virus type I enhancer binding protein 3	EntrezGene	chr4:119231475-119370962 (+) // 91.2 // qD2.1	Hivep3
Eya1		0.74523	-0.424242	0.156395	eyes absent 1 homolog (Drosophila)	EntrezGene	chr1:14155856-14289784 (-) // 99.41 // qA3	Eya1
Phox2b		0	0	0	0	0	0	0
Shox2		1.13508	0.18279	0.438452	short stature homeobox 2	EntrezGene	chr3:67059223-67060314 (-) // 96.91 // qE1	Shox2
Tcf21		0.994504	-0.00795045	0.771898	transcription factor 21	EntrezGene	chr10:22507784-22508486 (-) // 99.43 // qA3	Tcf21
Rps6kb1		0.824261	-0.278827	0.00417181	ribosomal protein S6 kinase, polypeptide 1	EntrezGene	chr11:86316346-86360969 (-) // 95.24 // qC	Rps6kb1
Sort1		0.526658	-0.925062	0.000741012	sortilin 1	EntrezGene	chr3:108412163-108489586 (+) // 98.95 // qF3	Sort1
Gpkow		1.045	0.0635035	0.612361	G patch domain and KOW motifs	EntrezGene	chrX:6865929-6866498 (+) // 40.59 // qA1.1	Gpkow
Nphs1		0.98433	-0.0227853	0.548784	nephrosis 1 homolog, nephrin (human)	EntrezGene	chr7:30168484-30195811 (+) // 95.79 // qB1	Nphs1
Gsk3b		1.04484	0.0632879	0.451601	glycogen synthase kinase 3 beta	EntrezGene	chr16:38163638-38165318 (+) // 99.7 // qB3	Gsk3b
Tbx20		0.983823	-0.0235299	0.503858	T-box 20	EntrezGene	chr9:24473608-24524709 (-) // 94.57 // qA4	Tbx20
Nmrk2		0	0	0	0	0	0	0
Qpct		1.04597	0.0648454	0.733631	glutaminyl-peptide cyclotransferase (glutaminyl cyclase) /// similar to Glutaminyl-peptide cyclotransferase precursor (QC) (Glutaminyl-tRNA cyclotransferase) (Glutaminyl cyclase)	No EntrezGene link - invalid id - 639942 /// 70536	chr17:78957245-78995436 (+) // 97.01 // qE3	Qpct /// LOC639942
Zfp689		0.998787	-0.00175134	0.953685	zinc finger protein 689	EntrezGene	chr7:127233285-127234104 (-) // 69.26 // qF3	Zfp689
Rsad2		1.03184	0.0452238	0.175481	radical S-adenosyl methionine domain containing 2	EntrezGene	chr12:27030777-27042699 (-) // 97.03 // qA2	Rsad2
Asb3		1.21719	0.283558	0.0112959	ankyrin repeat and SOCS box-containing protein 3	EntrezGene	chr11:30854394-31001743 (+) // 99.87 // qA4	Asb3
Mkl2		0	0	0	0	0	0	0
Acr		0	0	0	0	0	0	0
Chrna1		1.30122	0.379868	0.465268	cholinergic receptor, nicotinic, alpha polypeptide 1 (muscle)	EntrezGene	chr2:73366646-73381175 (-) // 95.93 // qC3	Chrna1
Gaa		0.842728	-0.246861	0.0196002	glucosidase, alpha, acid	EntrezGene	chr11:119084052-119101544 (+) // 97.23 // qE2	Gaa
Myf5		1.18504	0.244932	0.25145	myogenic factor 5	EntrezGene	chr10:106886999-106890235 (-) // 99.71 // qD1	Myf5
Tec		0	0	0	0	0	0	0
Tgfb2		0.896292	-0.157959	0.321361	transforming growth factor, beta 2	EntrezGene	chr1:188324222-188406777 (-) // 95.9 // qH5	Tgfb2
Ezr		0	0	0	0	0	0	0
Acta1		1.00474	0.00682787	0.937277	actin, alpha 1, skeletal muscle	EntrezGene	chr8:126777858-126779560 (-) // 98.24 // qE2	Acta1
Hdac4		0.830124	-0.268601	0.244645	histone deacetylase 4	EntrezGene	chr1:93762337-93765252 (-) // 95.99 // qD	Hdac4
Cxadr		2.2121	1.14541	0.0282916	coxsackievirus and adenovirus receptor	EntrezGene	chr16:78221350-78223347 (+) // 99.35 // qC3.1	Cxadr
Hif1an		0.563195	-0.828293	6.82964e-05	hypoxia-inducible factor 1, alpha subunit inhibitor	EntrezGene	chr19:44624830-44629602 (+) // 98.69 // qC3	Hif1an
Ddx17		1.02724	0.0387665	0.841465	DEAD (Asp-Glu-Ala-Asp) box polypeptide 17	EntrezGene	chr15:79354993-79355268 (-) // 92.57 // qE1	Ddx17
Als2		1.00606	0.00872145	0.958421	amyotrophic lateral sclerosis 2 (juvenile) homolog (human)	EntrezGene	chr1:59106841-59181637 (-) // 98.65 // qC1.3	Als2
Dkk1		0	0	0	0	0	0	0
App		1.98829	0.991525	5.12899e-05	amyloid beta (A4) precursor protein	EntrezGene	chr16:84838655-85057142 (-) // 90.29 // qC3.3	App
Bcl2		1.00377	0.00542959	0.788928	B-cell leukemia/lymphoma 2	EntrezGene	chr1:108370574-108541089 (-) // 95.79 // qE2.1	Bcl2
Bdnf		0.99147	-0.0123587	0.625271	brain derived neurotrophic factor	EntrezGene	chr2:109493274-109527825 (+) // 98.33 // qE3	Bdnf
Bmp2		1.03668	0.0519664	0.618996	bone morphogenetic protein 2	EntrezGene	chr2:133243640-133254337 (+) // 99.49 // qF2	Bmp2
Btg2		0.783918	-0.351225	0.195299	B-cell translocation gene 2, anti-proliferative	EntrezGene	chr1:135891702-135895528 (-) // 99.54 // qE4	Btg2
Srf		0.851853	-0.231323	0.0446537	serum response factor	EntrezGene	chr17:46010026-46019351 (-) // 96.43 // qC	Srf
Camk2d		1.5773	0.65746	0.0488727	calcium/calmodulin-dependent protein kinase II, delta	EntrezGene	chr3:126588981-126837039 (+) // 98.55 // qG1	Camk2d
Ly6e		1.44696	0.533029	0.00631085	lymphocyte antigen 6 complex, locus E	EntrezGene	chr15:74785950-74786588 (+) // 51.29 // qD3	Ly6e
Cav1		1.06218	0.0870293	0.394956	caveolin, caveolae protein 1	EntrezGene	chr6:17256426-17291323 (+) // 96.96 // qA2	Cav1
Fos		0.756757	-0.402097	0.410723	FBJ osteosarcoma oncogene	EntrezGene	chr12:86363002-86366377 (+) // 95.1 // qD2	Fos
Pten		0.885021	-0.176216	0.206714	phosphatase and tensin homolog	EntrezGene	chr19:32823493-32888655 (+) // 99.37 // qC1	Pten
Nedd4		0.964979	-0.0514305	0.689899	neural precursor cell expressed, developmentally down-regulted gene 4	EntrezGene	chr9:72460913-72548414 (+) // 95.97 // qD	Nedd4
Megf10		0	0	0	0	0	0	0
Gata4		0	0	0	0	0	0	0
Gja1		1.23948	0.309736	0.0363685	gap junction membrane channel protein alpha 1	EntrezGene	chr10:56078669-56078830 (+) // 56.54 // qB4	Gja1
Col4a1		1.54144	0.624281	0.00275778	procollagen, type IV, alpha 1	EntrezGene	chr8:11198390-11312721 (-) // 98.69 // qA1.1	Col4a1
Ncam1		1.60874	0.68593	0.139933	Neural cell adhesion molecule 1	EntrezGene	chr9:49440975-49441669 (-) // 97.03 // qA5.3	Ncam1
Ctnnb1		0.997285	-0.00392278	0.957232	catenin (cadherin associated protein), beta 1	EntrezGene	chr9:120782186-120809205 (+) // 97.01 // qF4	Ctnnb1
Hlf		0.429759	-1.2184	0.00856337	hepatic leukemia factor	EntrezGene	chr11:90152624-90206901 (-) // 98.73 // qC	Hlf
Notch1		0.896867	-0.157033	0.171194	Notch gene homolog 1 (Drosophila)	EntrezGene	chr2:26279914-26325646 (-) // 99.16 // qA3	Notch1
Dicer1		0.938983	-0.090829	0.544342	Dicer1, Dcr-1 homolog (Drosophila)	EntrezGene	chr12:105092485-105152969 (-) // 98.58 // qE	Dicer1
Igfbp3		1.23356	0.302832	0.20676	insulin-like growth factor binding protein 3	EntrezGene	chr11:7106131-7106928 (-) // 84.8 // qA1	Igfbp3
Shh		0	0	0	0	0	0	0
Utrn		0.993273	-0.00973786	0.728014	Utrophin	EntrezGene	chr10:12089467-12090158 (-) // 99.71 // qA1	Utrn
Efnb2		1.19789	0.260494	0.16424	ephrin B2	EntrezGene	chr8:8617208-8661208 (-) // 98.58 // qA1.1	Efnb2
Pax7		0	0	0	0	0	0	0
Eln		1.37095	0.455174	0.188752	elastin	EntrezGene	chr5:134987219-135031947 (-) // 87.69 // qG2	Eln
Ep300		0.736589	-0.441068	0.00560182	E1A binding protein p300	EntrezGene	chr15:81478075-81479327 (+) // 97.5 // qE1	Ep300
Etv5		0.797721	-0.326044	0.111757	ets variant gene 5	EntrezGene	chr10:71099587-71102076 (+) // 71.2 // qB5.3 /// chr16:22297656-22354891 (-) // 97.76 // qB1	Etv5
Pik3r1		1.54484	0.627457	0.0461241	phosphatidylinositol 3-kinase, regulatory subunit, polypeptide 1 (p85 alpha)	EntrezGene	chr13:102781913-102868422 (-) // 98.2 // qD1	Pik3r1
F2r		1.56251	0.643862	0.000658057	coagulation factor II (thrombin) receptor	EntrezGene	chr13:96702480-96719169 (-) // 92.44 // qD1	F2r
Fgfr1		0.804098	-0.314556	0.0818332	fibroblast growth factor receptor 1	EntrezGene	chr8:27040645-27041262 (+) // 91.3 // qA2	Fgfr1
Flnb		0.888245	-0.170971	0.216349	filamin, beta	EntrezGene	chr14:6718680-6743467 (+) // 95.99 // qA1	Flnb
Foxp1		0.993752	-0.0090426	0.648329	Forkhead box P1	EntrezGene	chr6:99099287-99099744 (-) // 93.84 // qD3	Foxp1
Foxp2		1.00573	0.00824893	0.825477	forkhead box P2	EntrezGene	chr6:14851426-15388603 (+) // 96.81 // qA1	Foxp2
Ryr2		0.959976	-0.0589298	0.139627	ryanodine receptor 2, cardiac	EntrezGene	chr13:11607262-12160931 (-) // 98.87 // qA1	Ryr2
Pdgfra		1.45138	0.537422	0.0334607	platelet derived growth factor receptor, alpha polypeptide	EntrezGene	chr5:75434032-75479903 (+) // 98.73 // qC3.3	Pdgfra
Mbnl1
Tbc1d24		0.557153	-0.843855	0.0867965	TBC1 domain family, member 24	EntrezGene	---	Tbc1d24
Mef2a		0.737163	-0.439945	0.000293652	myocyte enhancer factor 2A	EntrezGene	chr7:67110112-67113845 (-) // 98.6 // qC	Mef2a
Mef2c		1.14871	0.200014	0.0343214	myocyte enhancer factor 2C	EntrezGene	chr13:84051102-84145021 (+) // 98.81 // qC3	Mef2c
Meox2		1.16953	0.225924	0.278146	mesenchyme homeobox 2	EntrezGene	chr12:37618811-37689802 (+) // 100.0 // qA3	Meox2
Met		0	0	0	0	0	0	0
Tgfbr3		1.77875	0.830867	0.189189	Transforming growth factor, beta receptor III	EntrezGene	chr5:107452718-107453010 (-) // 42.57 // qE5	Tgfbr3
Mkx		1.01037	0.0148841	0.791432	mohawk	EntrezGene	chr18:6934963-6936016 (-) // 99.62 // qA1	Mkx
Nr3c1		0.66208	-0.594922	0.0107198	nuclear receptor subfamily 3, group C, member 1	EntrezGene	chr18:39612817-39618250 (-) // 95.9 // qB3	Nr3c1
Myh6		0.110268	-3.18091	9.73884e-06	myosin, heavy polypeptide 6, cardiac muscle, alpha /// similar to myosin, heavy polypeptide 4, skeletal muscle /// similar to myosin, heavy polypeptide 7, cardiac muscle, beta	No EntrezGene link - invalid id - 17888 /// 671894 /// 674761	chr14:53924892-53948620 (-) // 95.23 // qC2	Myh6 /// LOC671894 /// LOC674761
Itgb1		1.49491	0.580054	0.00200426	integrin beta 1 (fibronectin receptor beta)	EntrezGene	chr8:131612107-131618179 (+) // 93.73 // qE2	Itgb1
Nf1		0	0	0	0	0	0	0
Tcf7l2		1.02588	0.0368621	0.893742	transcription factor 7-like 2, T-cell specific, HMG-box	EntrezGene	chr19:55984963-55986904 (+) // 94.49 // qD2	Tcf7l2
Myog		1.1843	0.244029	0.560668	myogenin	EntrezGene	chr1:136106421-136108961 (+) // 98.07 // qE4	Myog
Ski		0.795939	-0.329269	0.00506151	Sloan-Kettering viral oncogene homolog	EntrezGene	chr4:153998889-154066320 (-) // 98.92 // qE2	Ski
Vegfa		0.682583	-0.550923	0.0317734	vascular endothelial growth factor A	EntrezGene	chr17:45488787-45494937 (-) // 96.16 // qB3	Vegfa
Zfhx3		0	0	0	0	0	0	0
Slc8a1		0	0	0	0	0	0	0
Smad3		0.456286	-1.13199	1.06738e-06	MAD homolog 3 (Drosophila)	EntrezGene	chr9:63444772-63447704 (-) // 99.66 // qC	Smad3
Sox11		1.07085	0.0987583	0.376645	SRY-box containing gene 11	EntrezGene	chr12:27920535-27922946 (-) // 98.2 // qA2	Sox11
Myh10		2.2222	1.15199	0.0145689	myosin, heavy polypeptide 10, non-muscle	EntrezGene	chr11:68587196-68632824 (+) // 99.31 // qB3	Myh10
Zfpm2		0.999696	-0.000438321	0.98964	zinc finger protein, multitype 2	EntrezGene	chr15:40485108-40934661 (+) // 99.28 // qB3.1	Zfpm2
Med1		0	0	0	0	0	0	0
Mtor		0	0	0	0	0	0	0
Tbx3		0.575649	-0.796738	0.014559	T-box 3	EntrezGene	chr5:119944717-119945337 (+) // 99.2 // qF	Tbx3
Rhoa		1.00361	0.00519435	0.909016	ras homolog gene family, member A	EntrezGene	chr9:108195001-108196026 (+) // 88.64 // qF2	Rhoa
Smad1		1.42669	0.512668	0.00778687	MAD homolog 1 (Drosophila)	EntrezGene	chr8:82234453-82295564 (-) // 91.65 // qC2	Smad1

## Sheet: Tab. S5 WT vs HSA-LR
small RNA-seq results, quadriceps, WT vs HSA-LR
	baseMean	log2FoldChange	lfcSE	stat	pvalue	padj
mmu-miR-381-3p|mmu-mir-381	28006.1127945478	3.51046825886184	0.22273304746846	15.7608774214744	5.78245656758038e-56	3.63138272444048e-53
mmu-miR-370-3p|mmu-mir-370	472.037155502044	3.68930301393198	0.250726083367299	14.7144763097	5.20475915592827e-49	1.63429437496148e-46
mmu-miR-300-3p|mmu-mir-300	1651.8245505867	2.17822619372411	0.16926513967708	12.868722986196	6.75090651744137e-38	1.41318976431773e-35
mmu-miR-369-3p|mmu-mir-369	529.123076633925	2.77462194132472	0.263379644462831	10.5346863345633	5.97822403266058e-26	9.38581173127711e-24
mmu-miR-341-3p|mmu-mir-341	439.794738781595	2.34540232604072	0.227474690574708	10.3106078312059	6.3100954451247e-25	6.60456656589719e-23
mmu-miR-541-5p|mmu-mir-541	2591.24881115733	1.89664054986375	0.183819978438633	10.3179239056267	5.84738351034254e-25	6.60456656589719e-23
mmu-miR-543-3p|mmu-mir-543	522.610179829027	2.19113852939524	0.213755569859409	10.2506733781786	1.17521921653232e-24	1.05433952568899e-22
mmu-miR-127-5p|mmu-mir-127	1020.06922030949	2.14233093748044	0.216584030635502	9.89145382138474	4.53394985385709e-23	3.24787327421762e-21
mmu-miR-127-3p|mmu-mir-127	17400.0241230241	1.92414550499825	0.194577771748312	9.88882485244588	4.6545954566813e-23	3.24787327421762e-21
mmu-miR-493-5p|mmu-mir-493	396.119308042682	2.3627948888143	0.242208037212346	9.75522908326455	1.75204662536019e-22	1.1002852807262e-20
mmu-miR-410-3p|mmu-mir-410	402.30490572635	2.13177890714718	0.24407016274036	8.73428723614592	2.45197316596227e-18	1.399853771113e-16
mmu-miR-411-3p|mmu-mir-411	286.760616196983	2.1674839543463	0.252042846125762	8.59966465092524	7.99493664312996e-18	4.18401684323801e-16
mmu-miR-411-5p|mmu-mir-411	5234.55997477917	1.46043729792953	0.17189523544219	8.49608945921413	1.96084893856202e-17	9.47240871859192e-16
mmu-miR-495-3p|mmu-mir-495	440.991855176948	1.93102324987554	0.236540110067466	8.1636186324796	3.25134322575382e-16	1.45845967555243e-14
mmu-miR-206-3p|mmu-mir-206	95497.218638538	2.20011969700553	0.287433530185733	7.65435993352573	1.9427743281258e-14	8.13374852042002e-13
mmu-miR-539-5p|mmu-mir-539	139.047018932882	2.36040750994857	0.3144449769257	7.50658360971787	6.06903806892352e-14	2.38209744205248e-12
mmu-miR-23b-3p|mmu-mir-23b	10054.0833914421	1.20537079612079	0.166496743919798	7.23960581896674	4.49990666970388e-13	1.56996743809669e-11
mmu-miR-369-5p|mmu-mir-369	343.226368359625	1.91659836449358	0.264555216383784	7.24460621374865	4.33697424451009e-13	1.56996743809669e-11
mmu-miR-380-3p|mmu-mir-380	68.4392882003242	2.97074462501791	0.412045005151747	7.20975764267269	5.60515486930637e-13	1.85265118838126e-11
mmu-miR-379-5p|mmu-mir-379	4083.90255058532	1.1060209567595	0.15688344082612	7.04995346185291	1.78977640554943e-12	5.6198979134252e-11
mmu-miR-431-5p|mmu-mir-431	163.089010856517	2.3525687983199	0.342244844222138	6.87393495632307	6.24546934745796e-12	1.86769273819219e-10
mmu-miR-434-5p|mmu-mir-434	8356.07051375465	1.62483324599684	0.236883858533246	6.85919781979912	6.92482920443428e-12	1.97672397290215e-10
mmu-miR-337-5p|mmu-mir-337	789.231273326818	1.41795196141669	0.208088646562527	6.81417263671143	9.48077994949908e-12	2.58866513403714e-10
mmu-miR-7689-3p|mmu-mir-7689	150.599088333273	2.73454301182047	0.415834958329857	6.57602964119079	4.83176269274812e-11	1.26431123793576e-09
mmu-miR-340-5p|mmu-mir-340	3628.31145136108	0.961365489740754	0.150217926810896	6.39980533715515	1.55575169453817e-10	3.90804825667988e-09
mmu-miR-409-5p|mmu-mir-409	696.670295190961	1.45465128174816	0.237888047432414	6.11485653629336	9.66438670406464e-10	2.2496999018913e-08
mmu-miR-23a-3p|mmu-mir-23a	22981.135604917	1.27058022852459	0.207790201308067	6.11472639482571	9.67227664825877e-10	2.2496999018913e-08
mmu-miR-540-3p|mmu-mir-540	65.1194400812016	2.50597073124695	0.411721114426303	6.08657327360729	1.15352878146828e-09	2.58720026700742e-08
mmu-miR-409-3p|mmu-mir-409	167.76050989265	1.64498088901452	0.280845012620262	5.85725512326879	4.70579941828186e-09	1.01904897747621e-07
mmu-miR-496a-3p|mmu-mir-496a	25.6624107378136	8.0248872706657	1.37442600875599	5.83871901400434	5.26036996029817e-09	1.10117077835575e-07
mmu-miR-27b-3p|mmu-mir-27b	226827.3589365	0.759609666537034	0.133965707299957	5.67017994266414	1.42647617476558e-08	2.88976463791221e-07
mmu-miR-493-3p|mmu-mir-493	101.971337953492	1.71214136333924	0.308394510318486	5.55178936736283	2.82760175664063e-08	5.54916844740724e-07
mmu-miR-382-5p|mmu-mir-382	681.201064430145	1.26988500178273	0.230212387268425	5.51614540316659	3.46515600324696e-08	6.59429687890633e-07
mmu-miR-34c-5p|mmu-mir-34c	233.163625583724	1.45336984348255	0.269202067854713	5.39880638757547	6.70857229247167e-08	1.23911276460947e-06
mmu-miR-151-3p|mmu-mir-151	5324.80296174184	-1.01250155316895	0.189907480626088	-5.33155171050095	9.73770835435967e-08	1.74722309901082e-06
mmu-miR-329-5p|mmu-mir-329	376.315033630542	1.35139085074404	0.255943064078307	5.28004482407297	1.29152286864421e-07	2.25298989307935e-06
mmu-miR-379-3p|mmu-mir-379	122.612938461113	2.00583617704331	0.38068296185552	5.26904636673648	1.37134325016849e-07	2.32757719217787e-06
mmu-miR-24-3p|mmu-mir-24-1	48393.8678510211	0.508732324224348	0.097698442547612	5.20716923380252	1.91743207075551e-07	3.08755728316528e-06
mmu-miR-24-3p|mmu-mir-24-2	48393.8678510211	0.508732324224348	0.097698442547612	5.20716923380252	1.91743207075551e-07	3.08755728316528e-06
mmu-miR-136-3p|mmu-mir-136	1577.8629831581	1.14701540552698	0.224380472294685	5.11192170065751	3.18898010114501e-07	5.00669875879767e-06
mmu-miR-27a-3p|mmu-mir-27a	47667.19050517	0.502005735630872	0.0986393487517465	5.08930504898517	3.59378103905922e-07	5.50462071348583e-06
mmu-miR-299a-3p|mmu-mir-299a	218.703633203215	1.31232306812182	0.259981750717927	5.04775071518637	4.47041917369162e-07	6.68434105018652e-06
mmu-miR-181d-5p|mmu-mir-181d	2444.17335097468	0.574169711449393	0.117204951760016	4.89885199240592	9.63982222793425e-07	1.40786240910296e-05
mmu-miR-3061-5p|mmu-mir-3061	59.162586959112	-1.98744425864114	0.409096030973209	-4.85813625205103	1.18495858713991e-06	1.69125907437241e-05
mmu-miR-434-3p|mmu-mir-434	7749.85386853007	0.998281726303274	0.210998752651723	4.73122098475648	2.23173408850634e-06	3.11450890573774e-05
mmu-miR-433-3p|mmu-mir-433	118.928311293091	1.45354661889765	0.308007289399544	4.71919551557146	2.3677916495802e-06	3.23255033899209e-05
mmu-miR-376b-5p|mmu-mir-376b	344.736771082731	0.987934705476732	0.212575861155258	4.64744538776761	3.36071027555721e-06	4.49048096393602e-05
mmu-miR-195a-3p|mmu-mir-195a	400.597217896725	-0.836780422534314	0.18304216770162	-4.57151722491816	4.84205478777556e-06	6.33502168067302e-05
mmu-miR-377-5p|mmu-mir-377	25.8863804787214	2.92394054102219	0.658960477320264	4.43720168607489	9.11358949992717e-06	0.000116802738897026
mmu-miR-299a-5p|mmu-mir-299a	157.641433073678	1.30082270534891	0.294888811534634	4.41123113006316	1.02784529279755e-05	0.000129097368775372
mmu-miR-582-5p|mmu-mir-582	11.221141955125	6.83248582561791	1.55570964056717	4.39187728060037	1.12376126111823e-05	0.000138376876859264
mmu-miR-30e-3p|mmu-mir-30e	7150.31726348688	-0.705950376457905	0.161861735861722	-4.36144078586304	1.29208766606025e-05	0.000156044433516508
mmu-miR-107-3p|mmu-mir-107	1073.30875083	0.591704273542799	0.137044859454989	4.3175955369354	1.57738139932373e-05	0.000186904814863265
mmu-miR-328-3p|mmu-mir-328	5276.79279006923	-0.830726478384193	0.193090129432598	-4.30227314480193	1.69054723544373e-05	0.000196604382196049
mmu-miR-133b-3p|mmu-mir-133b	42184.3089045098	0.68256675332799	0.162748458272063	4.19399827546727	2.74080065319859e-05	0.00031294960185613
mmu-miR-486b-3p|mmu-mir-486b	330.900087030558	-0.82429107459678	0.197561915210436	-4.17231769452516	3.01516825695355e-05	0.000338129583101219
mmu-miR-139-5p|mmu-mir-139	7069.95408494078	-0.762384767849908	0.184600681813268	-4.12991306619927	3.62900432406756e-05	0.000399827143072706
mmu-miR-21a-5p|mmu-mir-21a	127209.87952301	0.544502981476462	0.132587239700219	4.10675252541336	4.01260737595146e-05	0.000434468522775434
mmu-miR-361-3p|mmu-mir-361	3574.0890473273	-0.646177362582537	0.157900289833188	-4.0923127073749	4.27092169244081e-05	0.000454599800483531
mmu-miR-154-5p|mmu-mir-154	210.769067283996	1.17917520575095	0.289370906076922	4.07496116916985	4.60220257171473e-05	0.000481697202506141
mmu-miR-155-5p|mmu-mir-155	872.037736548915	0.751771658578053	0.188006849402364	3.99863973556167	6.37075648608133e-05	0.000655874602173619
mmu-miR-615-3p|mmu-mir-615	2240.3640625603	-1.01531754025436	0.254294762610898	-3.99267971479194	6.53307846845652e-05	0.000661737625514628
mmu-miR-181b-5p|mmu-mir-181b-1	11033.2392272389	-0.490975246980831	0.125599084517155	-3.90906708331756	9.26532347643347e-05	0.000923590975111146
mmu-miR-673-3p|mmu-mir-673	51.3535511669951	1.74244498638323	0.44723643515317	3.89602646257225	9.77837097958125e-05	0.00095950265237141
mmu-miR-376c-3p|mmu-mir-376c	92.9124130624738	1.22141711275743	0.316775757119756	3.85577837099346	0.00011536197061424	0.00111457411608835
mmu-miR-181b-5p|mmu-mir-181b-2	11401.2958124033	-0.478991004163296	0.125721755264551	-3.80992934083187	0.000139006514205129	0.00132266804425486
mmu-miR-485-5p|mmu-mir-485	63.1301400877171	1.55399984320245	0.414484825955969	3.7492321694004	0.000177376818146664	0.00166257674322544
mmu-miR-30b-5p|mmu-mir-30b	7919.48221718883	0.419941817022047	0.114126610340101	3.67961350793305	0.000233587702224454	0.00215725113230819
mmu-miR-381-5p|mmu-mir-381	18.0621285355655	3.42161453637406	0.935004294630596	3.65946397896052	0.000252743365551746	0.00230033092125357
mmu-miR-486b-5p*mmu-miR-486a-5p|mmu-mir-486a	30922.1344075627	-0.575525438144534	0.16050540860909	-3.58570744208516	0.000336165658484503	0.00301588619326097
mmu-miR-27b-5p|mmu-mir-27b	241.724872938809	0.780845231699131	0.226125981507246	3.45314247612943	0.000554096261927791	0.00490102045761483
mmu-miR-486b-5p*mmu-miR-486a-5p|mmu-mir-486b	32041.9339711114	-0.541493196330026	0.159497827588472	-3.39498790997429	0.000686316311929383	0.00598620338738406
mmu-miR-134-5p|mmu-mir-134	176.841486855387	0.918980996580641	0.271925171304856	3.37953633409821	0.000726082092914887	0.00624629526507601
mmu-miR-1193-3p|mmu-mir-1193	61.7987696114373	1.22733807406135	0.376692989992439	3.25819196711356	0.0011212452975213	0.00951543306545105
mmu-miR-376a-5p|mmu-mir-376a	26.259267057237	1.96680586388351	0.609583549197745	3.22647464235537	0.0012532533646235	0.0104939081731141
mmu-miR-98-5p|mmu-mir-98	3878.52013178567	0.401053083272375	0.125080062605029	3.20637098287038	0.00134420567439655	0.0111073837305399
mmu-miR-30a-3p|mmu-mir-30a	12722.7804449442	-0.404448328581707	0.127776972771942	-3.16526773023158	0.00154940311323565	0.0126346943191831
mmu-miR-3061-3p|mmu-mir-3061	36.9296946189192	-1.56255113108541	0.494234578638577	-3.16155768661437	0.00156927731989853	0.0126346943191831
mmu-miR-431-3p|mmu-mir-431	11.5178750375975	4.20340422703317	1.33304174578264	3.15324275502365	0.00161467470798603	0.0128356419824712
mmu-miR-487b-3p|mmu-mir-487b	127.728866153382	3.88694205520089	1.23729447705877	3.14148501207304	0.00168093411950522	0.0131953328381159
mmu-miR-374c-3p|mmu-mir-374b	9.23990997296034	-6.75776479560962	2.17282257026071	-3.1101319031304	0.00187003815099637	0.0144985673929101
mmu-miR-365-3p|mmu-mir-365-1	2414.9263208232	0.656029428966065	0.211891881158987	3.09605741087281	0.00196112386929194	0.0148383830110282
mmu-miR-365-3p|mmu-mir-365-2	2414.9263208232	0.656029428966065	0.211891881158987	3.09605741087281	0.00196112386929194	0.0148383830110282
mmu-miR-486a-3p|mmu-mir-486a	1231.06974294581	-0.520368532109991	0.169688973008829	-3.06660192989038	0.0021650697600591	0.0159960448154955
mmu-miR-486b-3p|mmu-mir-486a	1231.06974294581	-0.520368532109991	0.169688973008829	-3.06660192989038	0.0021650697600591	0.0159960448154955
mmu-miR-204-5p|mmu-mir-204	641.451158464562	-0.677961652511921	0.221954458578207	-3.05450792407955	0.00225430059194471	0.0164616368807125
mmu-miR-136-5p|mmu-mir-136	751.131618074475	0.99869529989188	0.330442024812556	3.02230111457037	0.00250860870054437	0.0181081179763433
mmu-miR-154-3p|mmu-mir-154	16.7729172750285	2.3127478790426	0.768111595037148	3.01095295785862	0.00260429196212242	0.0185851744569645
mmu-miR-665-3p|mmu-mir-665	8.70847398881995	6.46997215470783	2.1557673216559	3.00123862613247	0.0026888376322563	0.0189729217197411
mmu-miR-1964-3p|mmu-mir-1964	180.84241999607	-1.20683009139604	0.402790403812533	-2.99617389086987	0.00273390483294548	0.0190765803898862
mmu-miR-337-3p|mmu-mir-337	35.1159928237476	1.91096227271411	0.6424023509662	2.97471245215704	0.00293263303819279	0.0202383906371986
mmu-miR-193b-3p|mmu-mir-193b	393.44017944054	0.723958559338321	0.24701910934105	2.93077957114151	0.00338112603337483	0.023079860314776
mmu-miR-26b-5p|mmu-mir-26b	39054.9633325744	0.286036872284185	0.0977459777785804	2.92632882482522	0.00342988197785882	0.0231609234633907
mmu-miR-8103|mmu-mir-8103	13.8663305539109	-3.67883350942231	1.27612338191991	-2.88281960940765	0.00394133075878035	0.0263314437927028
mmu-miR-28a-3p|mmu-mir-28a	678.95079509229	0.488166178024324	0.169751520795378	2.87576909907493	0.00403044427667067	0.0266433579552545
mmu-miR-34b-3p|mmu-mir-34b	14.8646843034085	2.33812953895301	0.81896057036643	2.85499647181653	0.00430373070335755	0.0281535716844639
mmu-miR-770-3p|mmu-mir-770	6.90370684290269	4.40574083312129	1.56806639394624	2.80966472474018	0.00495931332691436	0.0321077192711569
mmu-miR-652-3p|mmu-mir-652	120.254101436487	0.809901415625116	0.289827881076738	2.79442202943435	0.00519925769592866	0.0329811498287192
mmu-miR-1943-5p|mmu-mir-1943	45.7700198620807	-1.36882691674455	0.489438293219513	-2.79673032475746	0.00516226014737444	0.0329811498287192
mmu-miR-106b-5p|mmu-mir-106b	557.018303870274	0.443569146087673	0.161773533015696	2.74191419213571	0.00610822960954473	0.0349272692370961
mmu-miR-467a-5p|mmu-mir-467b	98.4040579039	-0.945971527018562	0.345443827964135	-2.73842358855743	0.00617345045432749	0.0349272692370961
mmu-miR-467a-5p|mmu-mir-467a-10	98.4040579039	-0.945971527018562	0.345443827964135	-2.73842358855743	0.00617345045432749	0.0349272692370961
mmu-miR-467a-5p|mmu-mir-467a-8	98.4040579039	-0.945971527018562	0.345443827964135	-2.73842358855743	0.00617345045432749	0.0349272692370961
mmu-miR-467a-5p|mmu-mir-467a-9	98.4040579039	-0.945971527018562	0.345443827964135	-2.73842358855743	0.00617345045432749	0.0349272692370961
mmu-miR-467a-5p|mmu-mir-467a-2	98.4040579039	-0.945971527018562	0.345443827964135	-2.73842358855743	0.00617345045432749	0.0349272692370961
mmu-miR-467a-5p|mmu-mir-467a-3	98.4040579039	-0.945971527018562	0.345443827964135	-2.73842358855743	0.00617345045432749	0.0349272692370961
mmu-miR-467a-5p|mmu-mir-467a-1	98.4040579039	-0.945971527018562	0.345443827964135	-2.73842358855743	0.00617345045432749	0.0349272692370961
mmu-miR-467a-5p|mmu-mir-467a-6	98.4040579039	-0.945971527018562	0.345443827964135	-2.73842358855743	0.00617345045432749	0.0349272692370961
mmu-miR-467a-5p|mmu-mir-467a-7	98.4040579039	-0.945971527018562	0.345443827964135	-2.73842358855743	0.00617345045432749	0.0349272692370961
mmu-miR-467a-5p|mmu-mir-467a-4	98.4040579039	-0.945971527018562	0.345443827964135	-2.73842358855743	0.00617345045432749	0.0349272692370961
mmu-miR-467a-5p|mmu-mir-467a-5	98.4040579039	-0.945971527018562	0.345443827964135	-2.73842358855743	0.00617345045432749	0.0349272692370961
mmu-miR-29c-5p|mmu-mir-29c	1831.01887965361	-0.611160819068201	0.223423791877394	-2.73543302587749	0.00622982623370657	0.034931525667569
mmu-miR-1191a|mmu-mir-1191a	122.005775906032	-0.827750155122971	0.305825589893617	-2.70660854577575	0.00679743567270733	0.0377768991368159
mmu-miR-29b-1-5p|mmu-mir-29b-1	5.97891917993791	-6.13503982718229	2.30723709693058	-2.65904177569961	0.00783632456520972	0.043168524797822
mmu-miR-28a-5p|mmu-mir-28a	1948.48918265951	0.392331416484709	0.149982458386145	2.61584868461492	0.00890059916493455	0.048571922938882
mmu-miR-423-3p|mmu-mir-423	1923.52905457399	-0.445732437244618	0.170574568465888	-2.61312364002114	0.00897188385495273	0.048571922938882
mmu-miR-30d-5p|mmu-mir-30d	135426.437778342	-0.270525149880125	0.103892475742695	-2.60389549816986	0.00921708555748592	0.0494729036760783
mmu-miR-148b-3p|mmu-mir-148b	4579.85661775481	0.391950878959668	0.151550046497064	2.58628016301704	0.00970180365512847	0.0516333279272939
mmu-miR-126a-3p|mmu-mir-126a	307922.098678059	-0.462654343539509	0.180312800557165	-2.56584303560208	0.0102925392577469	0.0543169298644123
mmu-miR-329-3p|mmu-mir-329	334.235220330903	0.599717342180256	0.23941454478474	2.50493278392701	0.0122474666011164	0.064095075212509
mmu-miR-151-5p|mmu-mir-151	939.640483167924	-0.474737769897732	0.190640448909755	-2.49022582884528	0.0127661950112155	0.0662576071656473
mmu-miR-146b-5p|mmu-mir-146b	6010.4589847577	0.396362684803939	0.160839807666503	2.46433199936291	0.0137268897554141	0.0702510209286774
mmu-miR-192-5p|mmu-mir-192	1076.15073039093	-0.356391217595141	0.144718421312434	-2.46265274567724	0.0137913414902878	0.0702510209286774
mmu-miR-34c-3p|mmu-mir-34c	4.73112199839225	4.58318540932471	1.86264348559917	2.46058112825085	0.0138712206929236	0.0702510209286774
mmu-miR-132-5p|mmu-mir-132	263.919383895924	-0.645027271762384	0.264353801686627	-2.44001511477039	0.0146866474051695	0.0737857165635718
mmu-miR-339-5p|mmu-mir-339	701.378527340327	-0.361148926071079	0.149895205966761	-2.40934273876087	0.0159812818648932	0.0796527381837532
mmu-miR-339-3p|mmu-mir-339	115.545581427398	-0.663574868297288	0.276852762451784	-2.39685117251757	0.0165366388910667	0.0812003407761717
mmu-miR-324-5p|mmu-mir-324	33.6154022396792	1.19193981048352	0.49735723914194	2.39654662017165	0.0165503879289012	0.0812003407761717
mmu-miR-503-3p|mmu-mir-503	217.798089207068	-0.596195853983277	0.25340387847282	-2.35274952213182	0.0186351821919202	0.0907201117560148
mmu-miR-323-3p|mmu-mir-323	71.0928265166475	1.02362872412222	0.43707965858506	2.3419729196183	0.0191821066823429	0.0926643307423951
mmu-miR-1199-3p|mmu-mir-1199	4.54535620830264	-5.73847922526373	2.46005448670726	-2.33266346589932	0.0196658151029073	0.0941020146555673
mmu-miR-380-5p|mmu-mir-380	92.0049659309574	0.901255283128061	0.386720799913666	2.33050635840964	0.0197794043543549	0.0941020146555673
mmu-miR-99a-3p|mmu-mir-99a	8.59125682534481	6.44965197979532	2.79298767727484	2.30923037443843	0.020930800901252	0.0988311501201974
mmu-miR-1943-3p|mmu-mir-1943	11.0693361303391	-2.54480289144976	1.10403517186992	-2.30500164876051	0.0211664810752972	0.0991981351887062
mmu-miR-181c-3p|mmu-mir-181c	76.7970559870633	0.826130057761014	0.361942120401323	2.28249217539256	0.0224602989187087	0.104481983118141
mmu-miR-125b-1-3p|mmu-mir-125b-1	160.174291288708	-0.541881973091537	0.238871603320568	-2.268507288262	0.0232983052977856	0.107583350933893
mmu-miR-24-2-5p|mmu-mir-24-2	6794.0127738452	0.309906312174955	0.137753054576233	2.24972370397386	0.024466489842068	0.112152960735903
mmu-let-7j|mmu-let-7j	7.18411898150167	-6.3980082058049	2.87557954628885	-2.22494565106432	0.0260848868861262	0.118705137423821
mmu-miR-1981-3p|mmu-mir-1981	67.0566949913073	-0.864166365413881	0.38928447200978	-2.21988398600233	0.0264266438359577	0.119395196611377
mmu-miR-10a-5p|mmu-mir-10a	39816.4046304694	-0.334460250257409	0.151006998201974	-2.21486589522205	0.0267692706197757	0.120079299637279
mmu-miR-194-5p|mmu-mir-194-2	1521.94445588038	-0.298805743013941	0.135685886076236	-2.20218735827878	0.0276520766682074	0.123159603883931
mmu-miR-322-5p|mmu-mir-322	518.638013131107	0.384867031683003	0.175236301887973	2.19627455918948	0.0280722975359887	0.124150724314091
mmu-miR-7043-3p|mmu-mir-7043	45.4280849620162	-1.02989604704059	0.471270560365646	-2.18536045672261	0.0288624278336087	0.126518790341315
mmu-miR-322-3p|mmu-mir-322	1012.27389748705	-0.317244007983243	0.145302062358329	-2.18334139814815	0.0290106780400467	0.126518790341315
mmu-miR-149-5p|mmu-mir-149	14961.3159061756	-0.379078101028129	0.17497080644309	-2.16652199720772	0.0302713207895099	0.129464979584095
mmu-miR-7068-3p|mmu-mir-7068	19.1720351191379	-2.18812274805856	1.01143032926586	-2.1633944373082	0.0305108550612197	0.129464979584095
mmu-miR-674-3p|mmu-mir-674	567.983439090517	-0.413006552358316	0.190831505084216	-2.16424720947441	0.0304453818614024	0.129464979584095
mmu-miR-690|mmu-mir-690	6.53878846984309	-6.2713619829995	2.8904242727405	-2.16970291944491	0.0300293587537071	0.129464979584095
mmu-miR-5121|mmu-mir-5121	4.2859516474769	5.4452561723067	2.52969920504275	2.15253108411151	0.0313555497961776	0.132156276993285
mmu-miR-30c-5p|mmu-mir-30c-1	95368.7703933413	-0.275231072074708	0.130005298467597	-2.11707580628575	0.0342534146381432	0.14264114474203
mmu-miR-30c-5p|mmu-mir-30c-2	95366.9785735242	-0.275179678948184	0.130012890801023	-2.11655688334266	0.0342974727007111	0.14264114474203
mmu-miR-1947-5p|mmu-mir-1947	51.3167545324901	-0.931002918010179	0.444600874267796	-2.09401953953291	0.0362582396848737	0.149803779750662
mmu-miR-542-5p|mmu-mir-542	3.62463939116486	-5.41245964001815	2.60098962593256	-2.08092319402372	0.0374409367873644	0.153146697002456
mmu-miR-1983|mmu-mir-1983	69.5403383395514	0.789463001018985	0.379608294860769	2.07967795147506	0.03755508174901	0.153146697002456
mmu-miR-203-3p|mmu-mir-203	2515.92126807542	0.52417243377204	0.253543066803177	2.06739012973662	0.0386974075563974	0.156786915776888
mmu-miR-541-3p|mmu-mir-541	11.3524070648346	1.99974007314614	0.970192630425568	2.06117837884314	0.0392860254478592	0.158090422454141
mmu-miR-194-5p|mmu-mir-194-1	1353.96966816682	-0.297138144812718	0.144332623351677	-2.05870397081828	0.0395226056135352	0.158090422454141
mmu-miR-221-3p|mmu-mir-221	3497.84916034081	0.301303656827317	0.147253715873845	2.04615316523115	0.0407413036092176	0.161933789029042
mmu-miR-133a-3p|mmu-mir-133a-1	1244158.29040488	0.318137773318537	0.156087795757441	2.03819761676256	0.041530173757116	0.163006145545032
mmu-miR-133a-3p|mmu-mir-133a-2	1244158.63705859	0.318137560802467	0.156087733170281	2.0381970725105	0.0415302281643393	0.163006145545032
mmu-miR-300-5p|mmu-mir-300	11.7348268148617	1.75356581761256	0.862355996623337	2.03345929578836	0.0420061419186566	0.163850044254139
mmu-miR-140-5p|mmu-mir-140	1903.42589187076	-0.277665308419817	0.136743519765363	-2.030555516607	0.0423001040725623	0.163978181219563
mmu-let-7a-2-3p|mmu-let-7a-2	5.06284399963393	-2.8209642686493	1.41602599964217	-1.99216982552732	0.04635242777414	0.176420149346424
mmu-miR-22-5p|mmu-mir-22	13669.5955579868	-0.374753206851248	0.187990816167851	-1.99346550267989	0.046210497420605	0.176420149346424
mmu-miR-330-5p|mmu-mir-330	363.249913109614	-0.554560025918716	0.277916086837233	-1.99542254725076	0.0459968138282631	0.176420149346424
mmu-miR-376b-3p|mmu-mir-376b	50.119377715872	0.912569365722969	0.460871281207054	1.98009596808221	0.0476927461307374	0.180427979337971
mmu-miR-3066-5p|mmu-mir-3066	3.62471492165323	5.20225432447911	2.63298095454564	1.97580400856976	0.0481769792658827	0.181168520832182
mmu-miR-671-3p|mmu-mir-671	86.3465186158525	-0.700837363865995	0.358062968398268	-1.95730199914576	0.0503119726109709	0.188070945236248
mmu-miR-511-3p|mmu-mir-511	58.5023332300769	0.864382493882702	0.443813295372057	1.94762640708651	0.051459681650745	0.191222959033538
mmu-miR-144-3p|mmu-mir-144	74.4110994520496	0.793848680643024	0.417069328782601	1.90339741107364	0.0569887085946432	0.209001462950764
mmu-miR-450b-3p|mmu-mir-450b	41.1316831280772	-0.936636070175462	0.492383829994119	-1.90224782602355	0.0571387630348662	0.209001462950764
mmu-miR-362-3p|mmu-mir-362	112.748754633624	0.687445116645576	0.361536354964496	1.90145501885443	0.057242438897343	0.209001462950764
mmu-miR-1199-5p|mmu-mir-1199	7.52780152624561	-2.1327971283661	1.12321278387658	-1.89883623030457	0.0575860119636576	0.209040552099289
mmu-miR-1843b-5p|mmu-mir-1843a	3980.43416994731	-0.374058025117438	0.198851036517639	-1.88109668256246	0.0599587682045042	0.215818103215477
mmu-miR-592-5p|mmu-mir-592	13.8810114392414	-7.35038980706021	3.91027490652553	-1.87976292786826	0.0601403950043128	0.215818103215477
mmu-miR-1843a-5p|mmu-mir-1843a	3990.33226314695	-0.372595361873448	0.19912932874691	-1.8711224721046	0.0613281074579854	0.218829837975084
mmu-miR-377-3p|mmu-mir-377	18.9010318950327	1.27865391191878	0.688772131461181	1.85642515646824	0.0633929817786838	0.224919731960528
mmu-miR-1843a-3p|mmu-mir-1843a	223.30366025756	-0.403424884028851	0.217969577757568	-1.85083114891176	0.0641938483726592	0.226481667292303
mmu-miR-142a-3p|mmu-mir-142a	210.025646325451	0.448796997228784	0.243787072545656	1.84093845724626	0.0656305779148306	0.230256999611808
mmu-miR-7a-5p|mmu-mir-7a-2	3288.20709312034	0.300348105604546	0.163925973236878	1.8322179193076	0.0669189601782264	0.232182911557603
mmu-miR-485-3p|mmu-mir-485	12.296202653711	-7.1742327038834	3.91073045659255	-1.83449940708375	0.0665798957279759	0.232182911557603
mmu-miR-199b-5p|mmu-mir-199b	3661.3883750934	0.457624929176592	0.250200792102957	1.82903069702625	0.0673950097646464	0.232549813913176
mmu-miR-673-5p|mmu-mir-673	13.8820927361182	7.14036728898267	3.90972773793461	1.8263080622475	0.0678038715021063	0.232682138269523
mmu-miR-7a-5p|mmu-mir-7a-1	3312.61491014903	0.296829550138318	0.163685333744829	1.81341567596427	0.0697677335627009	0.235559874609549
mmu-miR-7225-5p|mmu-mir-7225	14.6446144841353	-1.44862381872674	0.796844847416292	-1.81794965911343	0.0690718273116583	0.235559874609549
mmu-miR-338-5p|mmu-mir-338	250.235767693651	-0.49010771075214	0.270214471936069	-1.81377299017536	0.0697126824544409	0.235559874609549
mmu-let-7f-5p|mmu-let-7f-2	241188.969706281	0.21130581585484	0.118082803304209	1.78947153981826	0.0735389069617504	0.246964885411654
mmu-miR-99b-3p|mmu-mir-99b	210.97431818433	-0.404204775392949	0.227228735232777	-1.77884533388295	0.0752651225018431	0.251417536867859
mmu-miR-350-5p|mmu-mir-350	4.70703528122405	5.58147792304134	3.14607643493287	1.7741075394948	0.0760453639229801	0.252679833564188
mmu-let-7f-5p|mmu-let-7f-1	229243.510181577	0.207361687968588	0.118024163339259	1.75694266412658	0.0789275825676675	0.260876430802606
mmu-miR-3102-3p|mmu-mir-3102	63.0646083640394	-0.703532265096642	0.401810987105615	-1.75090350357125	0.0799625332046629	0.262913459960881
mmu-miR-181c-5p|mmu-mir-181c	415.445088542109	0.314374900573507	0.181917690938732	1.72811615490098	0.0839674017358463	0.274643376510997
mmu-miR-25-3p|mmu-mir-25	9224.17916838086	-0.181876258421196	0.106244426987117	-1.7118663404646	0.0869213029345609	0.281374114654146
mmu-miR-433-5p|mmu-mir-433	26.0005942212613	1.11630176684663	0.651840569606225	1.71253803291345	0.0867975618827834	0.281374114654146
mmu-miR-132-3p|mmu-mir-132	109.832247412107	0.5414749780677	0.318804488881642	1.69845468602773	0.0894219782433037	0.286603664295919
mmu-miR-214-3p|mmu-mir-214	418.571573573382	0.433970148103785	0.255530810857292	1.69830850005069	0.0894495512770701	0.286603664295919
mmu-miR-677-5p|mmu-mir-677	115.74988393436	0.587045371701447	0.346975770135071	1.69189154468314	0.0906666544440938	0.289028725842086
mmu-miR-152-3p|mmu-mir-152	8543.51049335098	0.216909055950261	0.128787948680518	1.68423410864585	0.0921364338411368	0.292230709354717
mmu-miR-223-5p|mmu-mir-223	52.3554939178122	0.709294672092337	0.421875580019624	1.68128876305033	0.0927068394621543	0.292562287347904
mmu-miR-142a-5p|mmu-mir-142a	739.717648310078	0.335533360448394	0.200114113098654	1.67671012929998	0.0935991788956045	0.293901421732198
mmu-miR-200a-3p|mmu-mir-200a	13.5921137268564	1.27490743211943	0.767866473990903	1.66032438620902	0.0968492124399795	0.302593559265209
mmu-miR-195a-5p|mmu-mir-195a	2443.02504691796	0.247741572688926	0.152721807295532	1.62217549069153	0.104765777966332	0.325707468132952
mmu-miR-378a-3p|mmu-mir-378a	415396.377498157	-0.181357452563119	0.112112917230863	-1.61763208952692	0.10574190922664	0.327122753666651
mmu-miR-34a-5p|mmu-mir-34a	165.543719766594	0.442491939806905	0.274059511480832	1.61458340714387	0.106400941110255	0.327547995182551
mmu-miR-30e-5p|mmu-mir-30e	36430.4130379571	-0.232895973213507	0.144995133959723	-1.60623302902152	0.108222718813332	0.331531060559867
mmu-miR-668-3p|mmu-mir-668	12.7713225121391	1.66742500609004	1.04910464094656	1.58937911530502	0.111974826767611	0.337377390282202
mmu-miR-669p-5p*mmu-miR-669a-5p|mmu-mir-669a-10	38.84206020313	-0.70223199655446	0.452729093528325	-1.55110861350139	0.12087565734633	0.337377390282202
mmu-miR-669p-5p*mmu-miR-669a-5p|mmu-mir-669a-11	38.84206020313	-0.70223199655446	0.452729093528325	-1.55110861350139	0.12087565734633	0.337377390282202
mmu-miR-669p-5p*mmu-miR-669a-5p|mmu-mir-669a-6	38.84206020313	-0.70223199655446	0.452729093528325	-1.55110861350139	0.12087565734633	0.337377390282202
mmu-miR-669p-5p*mmu-miR-669a-5p|mmu-mir-669a-7	38.84206020313	-0.70223199655446	0.452729093528325	-1.55110861350139	0.12087565734633	0.337377390282202
mmu-miR-669p-5p*mmu-miR-669a-5p|mmu-mir-669a-4	38.84206020313	-0.70223199655446	0.452729093528325	-1.55110861350139	0.12087565734633	0.337377390282202
mmu-miR-669p-5p*mmu-miR-669a-5p|mmu-mir-669a-5	38.84206020313	-0.70223199655446	0.452729093528325	-1.55110861350139	0.12087565734633	0.337377390282202
mmu-miR-669p-5p*mmu-miR-669a-5p|mmu-mir-669a-3	38.84206020313	-0.70223199655446	0.452729093528325	-1.55110861350139	0.12087565734633	0.337377390282202
mmu-miR-669p-5p*mmu-miR-669a-5p|mmu-mir-669a-1	38.84206020313	-0.70223199655446	0.452729093528325	-1.55110861350139	0.12087565734633	0.337377390282202
mmu-miR-669p-5p*mmu-miR-669a-5p|mmu-mir-669a-8	38.84206020313	-0.70223199655446	0.452729093528325	-1.55110861350139	0.12087565734633	0.337377390282202
mmu-miR-669p-5p*mmu-miR-669a-5p|mmu-mir-669a-9	38.84206020313	-0.70223199655446	0.452729093528325	-1.55110861350139	0.12087565734633	0.337377390282202
mmu-miR-1843b-5p|mmu-mir-1843b	2454.49892269517	-0.269918537467596	0.173635765191341	-1.55451002372786	0.120062807554348	0.337377390282202
mmu-miR-16-5p|mmu-mir-16-2	5555.63064825784	0.212597366636226	0.136866448573624	1.55331981542478	0.120346748579196	0.337377390282202
mmu-miR-16-5p|mmu-mir-16-1	5595.31058258449	0.21802600171355	0.13672267133258	1.59465873207815	0.110788571137423	0.337377390282202
mmu-miR-669p-5p*mmu-miR-669a-5p|mmu-mir-669a-2	38.84206020313	-0.70223199655446	0.452729093528325	-1.55110861350139	0.12087565734633	0.337377390282202
mmu-miR-669p-5p*mmu-miR-669a-5p|mmu-mir-669p-2	38.84206020313	-0.70223199655446	0.452729093528325	-1.55110861350139	0.12087565734633	0.337377390282202
mmu-miR-669p-5p*mmu-miR-669a-5p|mmu-mir-669p-1	38.84206020313	-0.70223199655446	0.452729093528325	-1.55110861350139	0.12087565734633	0.337377390282202
mmu-miR-125b-2-3p|mmu-mir-125b-2	484.116868710321	0.319850144894189	0.206161104544706	1.55145727221708	0.120792139292516	0.337377390282202
mmu-miR-669p-5p*mmu-miR-669a-5p|mmu-mir-669a-12	38.84206020313	-0.70223199655446	0.452729093528325	-1.55110861350139	0.12087565734633	0.337377390282202
mmu-miR-186-5p|mmu-mir-186	5506.70393025457	-0.2308543845062	0.145196764465275	-1.58994165852374	0.111847956308483	0.337377390282202
mmu-miR-652-5p|mmu-mir-652	2.02109568549763	-3.47055551139195	2.24696837893398	-1.54455022328283	0.122455094219222	0.340273447653413
mmu-miR-378a-5p|mmu-mir-378a	5101.76684557832	0.232274274783046	0.150672892091451	1.54157971987467	0.12317575685554	0.34076817315101
mmu-miR-125a-5p|mmu-mir-125a	4890.31928193995	0.281104360343651	0.182758301707073	1.53812088270665	0.124019060921966	0.341596360785063
mmu-miR-340-3p|mmu-mir-340	1117.78945327414	-0.450834232309097	0.293657086722274	-1.53524043073911	0.124724780451501	0.342040009273113
mmu-miR-504-5p|mmu-mir-504	307.102507728287	-0.292936698525136	0.193274913697009	-1.51564780406196	0.129608432444042	0.352355392098954
mmu-miR-582-3p|mmu-mir-582	31.482580962711	0.750150874230171	0.494683281716835	1.51642657424507	0.129411523720754	0.352355392098954
mmu-let-7g-5p|mmu-let-7g	160882.405340408	0.154555218407326	0.10213455223352	1.51325104998699	0.130215901389685	0.352480974451388
mmu-miR-15a-5p|mmu-mir-15a	230.432966502899	0.309642540425217	0.2054435612721	1.50719028869983	0.131761888773635	0.355135047853402
mmu-miR-29a-3p|mmu-mir-29a	52680.3863022568	-0.152201040459264	0.101518137358049	-1.49924973428599	0.1338088571412	0.359110949934501
mmu-miR-326-3p|mmu-mir-326	42.1377878329008	0.671160948501727	0.449358022635907	1.49359956803428	0.135280312421	0.361515047661225
mmu-miR-455-5p|mmu-mir-455	1379.39326901685	-0.274517448373114	0.188313998934127	-1.45776442498649	0.144905487172362	0.385595957390863
mmu-miR-20a-5p|mmu-mir-20a	2586.12511327071	-0.184781093579407	0.127005750247956	-1.45490336633306	0.14569601575661	0.38606370419895
mmu-miR-7236-3p|mmu-mir-7236	4.10879926819926	1.99230905809674	1.37899928213286	1.44474988777027	0.148528151535094	0.3919146183363
mmu-let-7i-5p|mmu-let-7i	162993.796202539	0.16565536941356	0.115805639430666	1.43046029733931	0.152584953021927	0.400934520911172
mmu-miR-370-5p|mmu-mir-370	7.5936993106987	2.29928619939554	1.62040081142166	1.41896139719793	0.155910270702567	0.407965208338382
mmu-miR-27a-5p|mmu-mir-27a	280.561680288165	-0.391761967071456	0.285165842737355	-1.37380397073811	0.169502548088699	0.436260656556161
mmu-miR-181a-5p|mmu-mir-181a-1	30378.790839772	-0.165646138703996	0.12039591555156	-1.37584516837747	0.168869573994385	0.436260656556161
mmu-miR-181a-5p|mmu-mir-181a-2	30377.9818533032	-0.1659317094026	0.120398896286549	-1.3781829777549	0.168146801445527	0.436260656556161
mmu-miR-29c-3p|mmu-mir-29c	1006.08570571743	0.196258295868557	0.142560863263785	1.37666321159555	0.168616397704612	0.436260656556161
mmu-miR-1198-5p|mmu-mir-1198	1296.32031775605	-0.296484480313437	0.217111295472508	-1.36558754194795	0.172068458983024	0.441057111189139
mmu-miR-1933-3p|mmu-mir-1933	20.2389810658053	0.856852134111495	0.630151860295765	1.35975498621765	0.173907471321505	0.443839226759092
mmu-miR-342-5p|mmu-mir-342	19.9764478918374	-0.875883207595171	0.646193460059331	-1.35545043664594	0.175274089548176	0.443839226759092
mmu-miR-320-3p|mmu-mir-320	642.807348261402	-0.212161182086291	0.156442055123543	-1.35616463181046	0.175046792465775	0.443839226759092
mmu-let-7c-2-3p*mmu-let-7a-1-3p|mmu-let-7a-1	354.666020796202	0.249030525061272	0.184731946578244	1.34806420694427	0.177637732410985	0.444608557328068
mmu-let-7c-2-3p*mmu-let-7a-1-3p|mmu-let-7c-2	354.666020796202	0.249030525061272	0.184731946578244	1.34806420694427	0.177637732410985	0.444608557328068
mmu-miR-31-5p|mmu-mir-31	3.93443767517821	3.07336746395971	2.28017465504224	1.34786493533004	0.177701827849276	0.444608557328068
mmu-miR-6990-5p|mmu-mir-6990	1.75580072069063	-3.26456648892244	2.43638547367986	-1.3399219968225	0.180270705875927	0.449246044801914
mmu-miR-676-3p|mmu-mir-676	502.485401756643	0.236978551224628	0.177278412191588	1.33675921560331	0.181301245901122	0.450028389035197
mmu-miR-6516-5p|mmu-mir-6516	60.2792741778756	-0.540241896451645	0.407233704884982	-1.32661390737348	0.184636432969759	0.456502676791373
mmu-miR-193a-5p|mmu-mir-193a	93.3696648899873	-0.405282509662933	0.308093947914331	-1.31545105772615	0.188358355616062	0.463878616968184
mmu-miR-185-3p|mmu-mir-185	22.9914636076185	-0.743523926385952	0.569559285517921	-1.30543728333713	0.191743989888604	0.470371975195481
mmu-miR-100-5p|mmu-mir-100	51895.3297107468	-0.141335847792864	0.108784891541804	-1.29922313466251	0.193867364279514	0.473730368745272
mmu-miR-701-5p|mmu-mir-701	13.437864984082	-0.944254239517998	0.729766922274195	-1.29391208438907	0.195695789885759	0.476344790884715
mmu-miR-365-1-5p|mmu-mir-365-1	17.7929662191737	1.32521254148376	1.03161180968179	1.28460388786411	0.198930739392074	0.482349437599314
mmu-miR-3535|mmu-mir-3535	262.827764501115	0.405632409345613	0.318709181299014	1.27273524939668	0.203112004841528	0.48871394268383
mmu-miR-412-5p|mmu-mir-412	34.3074279181018	1.20754789685491	0.947928385678505	1.27388093351648	0.202705616521582	0.48871394268383
mmu-miR-1981-5p|mmu-mir-1981	269.403572589848	-0.493439828644739	0.38948274448312	-1.26691062860713	0.205187247854947	0.489457900952932
mmu-miR-425-3p|mmu-mir-425	110.78088348793	0.405637573357705	0.320185832543611	1.2668817047127	0.20519759141128	0.489457900952932
mmu-miR-466h-5p|mmu-mir-466h	1.72539151715341	4.13128894535117	3.26503480764065	1.26531237452151	0.205759372375118	0.489457900952932
mmu-miR-199a-5p|mmu-mir-199a-1	14972.6569483535	0.285345075422919	0.227765811795228	1.25280029155322	0.210278395531794	0.496752829666047
mmu-miR-199a-5p|mmu-mir-199a-2	14973.816048069	0.28522074041554	0.227731294010988	1.25244420910276	0.210408045686574	0.496752829666047
mmu-miR-29b-2-5p|mmu-mir-29b-2	186.537726922768	0.393459046280343	0.316098811227246	1.24473434351982	0.213229417413396	0.501528367549112
mmu-miR-99a-5p|mmu-mir-99a	225208.76919149	-0.199480597304841	0.161627380696356	-1.23420052001955	0.217128193715575	0.508792931542467
mmu-miR-877-3p|mmu-mir-877	20.7843026912088	-0.769825888902999	0.628910662515312	-1.22406239039437	0.220928692410637	0.513735245465755
mmu-miR-450a-5p|mmu-mir-450a-2	489.747552364216	-0.279188497217931	0.228460510650759	-1.2220426909783	0.221691483314044	0.513735245465755
mmu-miR-450a-5p|mmu-mir-450a-1	489.747552364216	-0.279188497217931	0.228460510650759	-1.2220426909783	0.221691483314044	0.513735245465755
mmu-miR-29b-3p|mmu-mir-29b-2	1511.41214346197	0.246939346140549	0.203018428018639	1.21633956360788	0.223855596124174	0.516808432355075
mmu-miR-29b-3p|mmu-mir-29b-1	1511.24616529552	0.24615228699043	0.202833032749372	1.21357100297655	0.224911585565703	0.516808432355075
mmu-miR-6948-3p|mmu-mir-6948	4.4289613123132	-1.61759500912641	1.3369432915564	-1.20992043517665	0.226309424996251	0.516808432355075
mmu-miR-145a-3p|mmu-mir-145a	4115.50809283446	-0.154177991943472	0.127355323381682	-1.21061285739428	0.226043814246634	0.516808432355075
mmu-miR-200b-3p|mmu-mir-200b	16.7540348187136	0.928402968383068	0.776747996999896	1.19524346630944	0.231991920579501	0.527865674362054
mmu-miR-7093-3p|mmu-mir-7093	7.01789027979726	-1.22247294271956	1.03316551697628	-1.18323049175831	0.236717811607597	0.534506060006772
mmu-miR-1191b-5p|mmu-mir-1191b	13.0704531257945	0.971369081172159	0.822253365846686	1.18135008200535	0.237463679525302	0.534506060006772
mmu-miR-143-3p|mmu-mir-143	282454.347459447	-0.134791210394356	0.113698528753532	-1.18551411238177	0.23581423823586	0.534506060006772
mmu-miR-143-5p|mmu-mir-143	1217.31468357232	0.171697594510937	0.146189182933652	1.17448904950007	0.240199195562378	0.53873248147562
mmu-miR-6945-3p|mmu-mir-6945	24.5767887292405	-0.669831016197092	0.572734681520083	-1.16953108971733	0.242189722806362	0.54126386449251
mmu-miR-451a|mmu-mir-451a	7096.55788575266	-0.251202832904897	0.216669149347645	-1.1593844054921	0.246299530453225	0.548496826683068
mmu-miR-494-3p|mmu-mir-494	228.998867884624	1.91001712985655	1.65173200897549	1.15637229252539	0.24752890981163	0.549286768062558
mmu-miR-16-1-3p|mmu-mir-16-1	221.83701899067	-0.290071876962969	0.251907918649288	-1.1514996373211	0.249526744373238	0.549834370057522
mmu-miR-30c-1-3p|mmu-mir-30c-1	115.798411948125	-0.329685757113204	0.286001267242826	-1.15274229478602	0.249016175883605	0.549834370057522
mmu-miR-146a-5p|mmu-mir-146a	2734.49785025602	0.232396972697141	0.202931431399079	1.14519949470082	0.252126527640585	0.551128255061417
mmu-miR-378c|mmu-mir-378c	110600.039201334	-0.141612043687522	0.12369967267041	-1.14480532268536	0.252289809971328	0.551128255061417
mmu-miR-196b-5p|mmu-mir-196b	4338.54126990632	-0.16031608204036	0.140432224553673	-1.1415904187937	0.253624308459792	0.551128255061417
mmu-miR-215-5p|mmu-mir-215	3.86106401922986	-2.10384325003536	1.84198403222158	-1.14216150261518	0.253386894735052	0.551128255061417
mmu-miR-501-5p|mmu-mir-501	12.1136960434998	1.27455658014983	1.13648544344861	1.12148957780071	0.262079525382257	0.567537730827785
mmu-miR-101b-3p|mmu-mir-101b	18235.6480757346	0.184186294660136	0.167868890403896	1.0972032651016	0.27255254617463	0.588188999991985
mmu-miR-218-5p|mmu-mir-218-2	803.196149029712	-0.265812193687885	0.243725904373741	-1.09061937577335	0.275440400181352	0.590363724620781
mmu-miR-3069-3p|mmu-mir-3069	4.65781324736873	1.65346411249309	1.51452921625484	1.09173470854647	0.274949724648971	0.590363724620781
mmu-miR-3470a|mmu-mir-3470a	17.4686733630266	-1.16079627051807	1.06876748441056	-1.08610739702496	0.277431480126665	0.5926087398624
mmu-miR-365-2-5p|mmu-mir-365-2	25.8763174193824	-0.681895123916329	0.63071648562135	-1.0811436508506	0.279633218946681	0.595286988130561
mmu-miR-467d-5p|mmu-mir-467d	9.64097271072946	-1.3348028478002	1.25025814555926	-1.06762179677951	0.285691147391433	0.605083776439556
mmu-miR-1a-3p|mmu-mir-1a-1	13141153.8644222	0.185096093594427	0.173889256504437	1.06444812816658	0.287125741049343	0.605083776439556
mmu-miR-1a-3p|mmu-mir-1a-2	13141333.2528559	0.185101071256904	0.173888055289687	1.0644841070224	0.287109450322885	0.605083776439556
mmu-miR-199b-3p*mmu-miR-199a-3p|mmu-mir-199b	52355.114333201	0.185766599771348	0.175976649921995	1.05563209581324	0.291136331402124	0.607917101139983
mmu-miR-199b-3p*mmu-miR-199a-3p|mmu-mir-199a-1	52354.9147743404	0.185778352801056	0.175977890452939	1.05569144125374	0.29110920864676	0.607917101139983
mmu-miR-199b-3p*mmu-miR-199a-3p|mmu-mir-199a-2	52376.122409078	0.18563360089468	0.175937405880292	1.05511161748619	0.291374279368049	0.607917101139983
mmu-miR-184-3p|mmu-mir-184	16.6907054615196	-0.728862080971891	0.695565653695759	-1.04786956788222	0.29469870496286	0.612817174558531
mmu-miR-1839-5p|mmu-mir-1839	3993.67934953602	-0.142369022647439	0.136807573805805	-1.04065161516225	0.298037266738538	0.617714203009246
mmu-miR-23b-5p|mmu-mir-23b	17.3685307721213	0.707037965849542	0.683975911360928	1.0337176413753	0.301268183388207	0.622356641999322
mmu-miR-32-5p|mmu-mir-32	90.2411900732738	0.349689253220747	0.341062979028438	1.02529232054702	0.305225278219511	0.628463851547059
mmu-miR-378b|mmu-mir-378b	3695.10025510405	-0.0982297192538923	0.0973392639478249	-1.00914795602466	0.312903681830833	0.636375485174952
mmu-miR-126a-5p|mmu-mir-126a	5167.34719575796	-0.185623487260967	0.183170848765636	-1.01338989534557	0.310873963975241	0.636375485174952
mmu-miR-211-5p|mmu-mir-211	11.3877785369862	0.969617098260188	0.961259206610338	1.00869473248461	0.313121058788312	0.636375485174952
mmu-miR-410-5p|mmu-mir-410	1.76150947833506	2.35110025130117	2.32499964636583	1.01122606834635	0.311908241707634	0.636375485174952
mmu-miR-22-3p|mmu-mir-22	136704.649506978	-0.182606277116215	0.182003616128479	-1.00331125831759	0.315710705781185	0.638119444092669
mmu-miR-92a-3p|mmu-mir-92a-2	424.429552471453	-0.21616629805642	0.215586782553767	-1.00268808456524	0.316011380752898	0.638119444092669
mmu-miR-99b-5p|mmu-mir-99b	6591.75302803804	-0.106905573644089	0.106938682599134	-0.999690393090312	0.317460362673872	0.638990729997409
mmu-miR-378d|mmu-mir-378d	597.510882553718	-0.154251975564986	0.154818196075746	-0.996342674665436	0.319083675785039	0.640206224897778
mmu-miR-222-3p|mmu-mir-222	468.454984347493	0.198091117352329	0.199471825315392	0.993078180535623	0.320671856312646	0.641343712625291
mmu-let-7a-5p|mmu-let-7a-2	72508.7298427899	0.131051358501093	0.132865379715505	0.986346923342282	0.32396290107577	0.644984308337005
mmu-let-7a-5p|mmu-let-7a-1	72613.3721658165	0.130838013330618	0.132809105754043	0.985158454217176	0.324546244322442	0.644984308337005
mmu-miR-5099|mmu-mir-5099	9.00734837425163	-1.59332351529109	1.62672642170411	-0.979466180688186	0.327349690924649	0.648503488645676
mmu-miR-185-5p|mmu-mir-185	4864.2838397983	-0.158629332377498	0.163830267712809	-0.968254124174242	0.332917470044135	0.65745965782301
mmu-let-7b-5p|mmu-let-7b	19872.7234039842	0.144078081262039	0.150189410900675	0.959309184302762	0.337403009941054	0.664229123018751
mmu-miR-701-3p|mmu-mir-701	3.65305752031496	-1.26815666573291	1.3315352050563	-0.952401904896899	0.340893193765179	0.669002892764164
mmu-miR-532-5p|mmu-mir-532	2092.81215708577	0.147793756899359	0.155663088481746	0.949446386685884	0.342393627540702	0.669854199674645
mmu-miR-7015-3p|mmu-mir-7015	2.78953872641155	-2.38338593323674	2.52054344060674	-0.94558415254411	0.344360730339964	0.671343736140625
mmu-miR-674-5p|mmu-mir-674	33.3491889789431	0.454046217269349	0.48110420573086	0.943758570099369	0.34529303626341	0.671343736140625
mmu-let-7c-5p|mmu-let-7c-1	64122.3139810006	0.136832099614665	0.150615078309552	0.908488719392622	0.363620071032456	0.694625818399642
mmu-let-7c-5p|mmu-let-7c-2	64306.8022190652	0.13588977223137	0.150358517781298	0.903771693393696	0.366116474347582	0.694625818399642
mmu-miR-193b-5p|mmu-mir-193b	20.3825258952176	0.588847673204883	0.645313542915516	0.912498551548258	0.361506331674233	0.694625818399642
mmu-miR-6516-3p|mmu-mir-6516	7.46063767881756	1.1114940843789	1.22863713449903	0.90465610485728	0.36564760241579	0.694625818399642
mmu-miR-872-5p|mmu-mir-872	2190.2268279196	-0.141816213411748	0.155754950445816	-0.910508545672733	0.362554377017182	0.694625818399642
mmu-miR-676-5p|mmu-mir-676	406.739558379262	-0.184629434687465	0.203291105547024	-0.908202226509897	0.363771387974549	0.694625818399642
mmu-miR-1960|mmu-mir-1960	2.93029091359114	-1.87924373946334	2.07828045278261	-0.904230098948978	0.365873403216795	0.694625818399642
mmu-miR-450a-1-3p|mmu-mir-450a-1	6.91089824720664	-1.06313739308843	1.16489188504438	-0.912648982053755	0.361427184077112	0.694625818399642
mmu-miR-218-5p|mmu-mir-218-1	696.318942567462	-0.218801308327642	0.246632593041133	-0.887154879368073	0.374995521022997	0.705081398809707
mmu-miR-363-3p|mmu-mir-363	34.0261990297432	-0.428727727488107	0.482274799644447	-0.888969790261036	0.37401931572188	0.705081398809707
mmu-miR-1198-3p|mmu-mir-1198	4.30742232470535	-1.99938909967548	2.2443103797169	-0.890870138883239	0.372998841748562	0.705081398809707
mmu-miR-100-3p|mmu-mir-100	18.3788732771817	-0.617441240637588	0.701943752673964	-0.879616405567434	0.379067148448854	0.710609460375762
mmu-miR-30d-3p|mmu-mir-30d	193.791226689789	0.203541586294463	0.232042475616723	0.877173826703448	0.380392229983575	0.710971191755016
mmu-miR-15b-5p|mmu-mir-15b	277.434926378156	0.212773948012876	0.250055477389514	0.850906967662362	0.394821034027376	0.735749582697899
mmu-miR-335-3p|mmu-mir-335	154.85712568142	-0.306175857453203	0.36356355615984	-0.84215222418661	0.399702752134051	0.742642983254982
mmu-miR-6952-3p|mmu-mir-6952	3.50932851339668	-1.6264798556221	1.95547267094538	-0.831757906816344	0.405545607783064	0.751276229167446
mmu-miR-383-5p|mmu-mir-383	4.90712839859615	-0.975702212619683	1.18730932095799	-0.821775922581349	0.41120443949512	0.754985665968254
mmu-miR-574-3p|mmu-mir-574	175.410566627436	-0.194443107699768	0.235708487033073	-0.824930447551025	0.409411079055358	0.754985665968254
mmu-miR-96-5p|mmu-mir-96	14.0990168388873	-0.679942451962197	0.829447765257085	-0.81975319054775	0.412356820743808	0.754985665968254
mmu-miR-3089-3p|mmu-mir-3089	3.91405691363432	1.13754855694103	1.38559455521945	0.820982265451279	0.411656369979618	0.754985665968254
mmu-miR-5621-3p|mmu-mir-5621	12.0302683563301	-0.620620141605027	0.769812692024749	-0.806196296884483	0.420129673594125	0.766980915747414
mmu-miR-3072-3p|mmu-mir-3072	6.07145280140082	0.86920917860669	1.11400354383092	0.78025710368711	0.43523955652984	0.785647754598304
mmu-miR-9-5p|mmu-mir-9-2	264.93966711717	-0.202493901856705	0.261009560597132	-0.775810286004251	0.437861009728354	0.785647754598304
mmu-miR-9-5p|mmu-mir-9-3	264.93966711717	-0.202493901856705	0.261009560597132	-0.775810286004251	0.437861009728354	0.785647754598304
mmu-miR-9-5p|mmu-mir-9-1	264.93966711717	-0.202493901856705	0.261009560597132	-0.775810286004251	0.437861009728354	0.785647754598304
mmu-miR-6994-3p|mmu-mir-6994	8.13436351725571	-0.758592014314007	0.974832559474071	-0.778176730907791	0.436464832588844	0.785647754598304
mmu-miR-212-3p|mmu-mir-212	3.55860183570049	1.47648829743025	1.89008589102741	0.781175238881689	0.434699434867859	0.785647754598304
mmu-miR-491-5p|mmu-mir-491	19.30912317573	-0.490411964103608	0.652819030245633	-0.751221918146416	0.452519111465527	0.788996347005069
mmu-miR-1247-5p|mmu-mir-1247	2.29314045925177	-1.39429530822427	1.95781422357691	-0.712169362870855	0.476359906184733	0.788996347005069
mmu-miR-872-3p|mmu-mir-872	172.870042725191	-0.169767294682368	0.228511282939641	-0.742927406027518	0.45752563220623	0.788996347005069
mmu-miR-26a-2-3p|mmu-mir-26a-2	173.976732434837	-0.194222477361817	0.258039947005363	-0.752683759300959	0.451639971552641	0.788996347005069
mmu-miR-221-5p|mmu-mir-221	129.076434608962	0.2110840994617	0.293509231308954	0.719173630486287	0.472033944687208	0.788996347005069
mmu-miR-223-3p|mmu-mir-223	144.931383723728	0.217140677416493	0.297256793207077	0.730481800176141	0.465095733717519	0.788996347005069
mmu-miR-467c-5p|mmu-mir-467c	7.99204384462075	-0.906576222323512	1.27645427007067	-0.710230083113998	0.477561468562847	0.788996347005069
mmu-miR-615-5p|mmu-mir-615	18.0850621477973	-0.536987042942648	0.708591273872058	-0.7578233923321	0.448556716498069	0.788996347005069
mmu-miR-26b-3p|mmu-mir-26b	30.6422678952249	-0.387447213561058	0.506652669646214	-0.764719573730076	0.444438548035639	0.788996347005069
mmu-miR-540-5p|mmu-mir-540	15.1529870398941	0.828874001988134	1.08931034273694	0.760916305912923	0.446707058515338	0.788996347005069
mmu-miR-181a-1-3p|mmu-mir-181a-1	127.187468689694	0.195909840640966	0.267541851131736	0.732258672100243	0.464010699148463	0.788996347005069
mmu-miR-212-5p|mmu-mir-212	44.2928671063705	-0.348908149268512	0.481027750398546	-0.725338920632813	0.468244134160153	0.788996347005069
mmu-miR-6966-3p|mmu-mir-6966	14.4416635008134	-0.526091763936566	0.732375640732049	-0.718335966787083	0.472550158532905	0.788996347005069
mmu-miR-672-5p|mmu-mir-672	8.14463736224555	0.689156218565343	0.972008522707588	0.709002238628173	0.478323087637577	0.788996347005069
mmu-miR-103-3p|mmu-mir-103-2	11595.2324143136	-0.100394544239866	0.134027105619775	-0.749061495998267	0.453820141016772	0.788996347005069
mmu-miR-103-3p|mmu-mir-103-1	11572.949602484	-0.100184567330806	0.134101755832818	-0.747078714283979	0.45501604802366	0.788996347005069
mmu-miR-1963|mmu-mir-1963	11.7719061576797	-0.583856287095042	0.800494215287166	-0.729369776751718	0.465775500202441	0.788996347005069
mmu-miR-669a-3p*mmu-miR-669o-3p|mmu-mir-669a-11	4.72391742631754	1.57559220775871	2.2240430755121	0.708436012371712	0.47867453536454	0.788996347005069
mmu-miR-669a-3p*mmu-miR-669o-3p|mmu-mir-669a-10	4.72391742631754	1.57559220775871	2.2240430755121	0.708436012371712	0.47867453536454	0.788996347005069
mmu-miR-669a-3p*mmu-miR-669o-3p|mmu-mir-669a-6	4.72391742631754	1.57559220775871	2.2240430755121	0.708436012371712	0.47867453536454	0.788996347005069
mmu-miR-669a-3p*mmu-miR-669o-3p|mmu-mir-669a-7	4.72391742631754	1.57559220775871	2.2240430755121	0.708436012371712	0.47867453536454	0.788996347005069
mmu-miR-669a-3p*mmu-miR-669o-3p|mmu-mir-669a-4	4.72391742631754	1.57559220775871	2.2240430755121	0.708436012371712	0.47867453536454	0.788996347005069
mmu-miR-669a-3p*mmu-miR-669o-3p|mmu-mir-669a-5	4.72391742631754	1.57559220775871	2.2240430755121	0.708436012371712	0.47867453536454	0.788996347005069
mmu-miR-669a-3p*mmu-miR-669o-3p|mmu-mir-669a-1	4.72391742631754	1.57559220775871	2.2240430755121	0.708436012371712	0.47867453536454	0.788996347005069
mmu-miR-669a-3p*mmu-miR-669o-3p|mmu-mir-669a-8	4.72391742631754	1.57559220775871	2.2240430755121	0.708436012371712	0.47867453536454	0.788996347005069
mmu-miR-669a-3p*mmu-miR-669o-3p|mmu-mir-669a-9	4.72391742631754	1.57559220775871	2.2240430755121	0.708436012371712	0.47867453536454	0.788996347005069
mmu-miR-669a-3p*mmu-miR-669o-3p|mmu-mir-669a-2	4.72391742631754	1.57559220775871	2.2240430755121	0.708436012371712	0.47867453536454	0.788996347005069
mmu-miR-669a-3p*mmu-miR-669o-3p|mmu-mir-669o	4.72391742631754	1.57559220775871	2.2240430755121	0.708436012371712	0.47867453536454	0.788996347005069
mmu-miR-669a-3p*mmu-miR-669o-3p|mmu-mir-669a-12	4.72391742631754	1.57559220775871	2.2240430755121	0.708436012371712	0.47867453536454	0.788996347005069
mmu-miR-298-5p|mmu-mir-298	3.8325027082243	-1.7362833010739	2.31176081730776	-0.751065286717659	0.452613365699591	0.788996347005069
mmu-miR-201-5p|mmu-mir-201	2.53244882220933	2.40903053402463	3.14885846724091	0.765048845188483	0.444242459311568	0.788996347005069
mmu-miR-9-3p|mmu-mir-9-2	9.41539895306953	0.853183335311061	1.2147267366249	0.702366474357532	0.482450647374835	0.791067902222967
mmu-miR-9-3p|mmu-mir-9-1	9.41539895306953	0.853183335311061	1.2147267366249	0.702366474357532	0.482450647374835	0.791067902222967
mmu-miR-128-3p|mmu-mir-128-2	28925.1283627701	-0.150190921967347	0.214543627104702	-0.700048395723499	0.483897081448051	0.791373351951501
mmu-miR-106a-5p|mmu-mir-106a	4.69805108145322	-0.866762124317476	1.25331293036039	-0.691576782877554	0.489203146067865	0.797013271036283
mmu-miR-93-3p|mmu-mir-93	27.357379340846	0.391558228049789	0.567070188970816	0.690493409220529	0.489883953216569	0.797013271036283
mmu-miR-6899-3p|mmu-mir-6899	5.36523856466344	-0.758834154259291	1.1057961328124	-0.686233322528744	0.49256598784985	0.79930604746694
mmu-miR-7a-1-3p|mmu-mir-7a-1	162.102120298212	-0.18268549085813	0.269261842135411	-0.678467804458745	0.49747513058977	0.805191706212309
mmu-miR-187-3p|mmu-mir-187	27.3108669959058	-0.754443681921282	1.11609106689211	-0.675969644683313	0.499059918007653	0.805680278942947
mmu-miR-361-5p|mmu-mir-361	717.454806274408	0.123734243162821	0.186565732110999	0.663220634158066	0.507189258083498	0.814615995080401
mmu-miR-362-5p|mmu-mir-362	148.867685340273	0.192881519914665	0.290079168218963	0.664927168327616	0.506097077734215	0.814615995080401
mmu-miR-9-3p|mmu-mir-9-3	9.24146706572312	0.811408416797204	1.22780936879241	0.660858629540554	0.508702979226424	0.814962936107639
mmu-miR-133a-5p|mmu-mir-133a-1	23331.1387903597	0.0852570591116426	0.130502503839266	0.653298263278152	0.51356401184381	0.816321241329952
mmu-miR-133a-5p|mmu-mir-133a-2	23335.3974790431	0.0850115709629831	0.130494154656084	0.65145884263575	0.514750336889588	0.816321241329952
mmu-miR-505-3p|mmu-mir-505	11.5876528320219	1.33121637786654	2.03325807942361	0.654720810574086	0.512647524025356	0.816321241329952
mmu-miR-345-5p|mmu-mir-345	218.233951624146	1.11842579489541	1.70869887812471	0.654548211632746	0.512758676857461	0.816321241329952
mmu-miR-532-3p|mmu-mir-532	92.283447981546	0.242060079656832	0.374127768884683	0.646998431520974	0.517632958600003	0.818824931991945
mmu-miR-106b-3p|mmu-mir-106b	716.877164972363	0.0984409429284055	0.158997440545518	0.619135393567694	0.535827168603416	0.830862868846778
mmu-miR-122-5p|mmu-mir-122	15.3318356153425	0.49243796663709	0.795244079503982	0.619228711446979	0.535765699961221	0.830862868846778
mmu-miR-335-5p|mmu-mir-335	191.34438825406	-0.16093602897715	0.258707803250961	-0.622076438958562	0.533891606712204	0.830862868846778
mmu-miR-3084-5p|mmu-mir-3084-2	30.4961951532793	-0.327893678658795	0.524652800404429	-0.624972702720805	0.531988974053388	0.830862868846778
mmu-miR-3084-5p|mmu-mir-3084-1	30.4961951532793	-0.327893678658795	0.524652800404429	-0.624972702720805	0.531988974053388	0.830862868846778
mmu-miR-3081-3p|mmu-mir-3081	54.9556439648774	-0.255128891414179	0.40549800708904	-0.62917421776171	0.529235005936966	0.830862868846778
mmu-miR-744-3p|mmu-mir-744	22.1767956889689	-0.357968703997965	0.56997628454229	-0.628041400503927	0.52997681930325	0.830862868846778
mmu-miR-543-5p|mmu-mir-543	1.76555596044684	1.74962381247851	2.78995793106573	0.627114765063923	0.530584009281013	0.830862868846778
mmu-miR-148a-5p|mmu-mir-148a	141.941072214537	0.162663382330368	0.276133403581378	0.58907535350909	0.555810725959127	0.831069371196028
mmu-miR-1934-5p|mmu-mir-1934	11.3234745589985	-0.475039211022249	0.798077939699246	-0.595229096548222	0.551690343393056	0.831069371196028
mmu-miR-138-5p|mmu-mir-138-1	33.1854542531784	-0.317490211615627	0.52901094383162	-0.600158116420142	0.548400863936332	0.831069371196028
mmu-miR-6946-3p|mmu-mir-6946	1.88194135386045	-1.6813890330414	2.80595450912894	-0.599221771974967	0.549025006004088	0.831069371196028
mmu-let-7b-3p|mmu-let-7b	55.4707917513795	-0.241246017045735	0.398274261967739	-0.605728363800915	0.544695145999316	0.831069371196028
mmu-miR-503-5p|mmu-mir-503	57.7560464236189	0.261000711466551	0.434101880268783	0.601242987717416	0.54767815636239	0.831069371196028
mmu-miR-93-5p|mmu-mir-93	3197.18528505056	-0.0866036785283182	0.144935318920133	-0.597533293979511	0.550151385230583	0.831069371196028
mmu-miR-129-5p|mmu-mir-129-2	49.6259294478884	-0.262033365201934	0.437567308183491	-0.598841276076438	0.549278734468688	0.831069371196028
mmu-miR-129-5p|mmu-mir-129-1	49.6259294478884	-0.262033365201934	0.437567308183491	-0.598841276076438	0.549278734468688	0.831069371196028
mmu-miR-425-5p|mmu-mir-425	1413.18730907361	-0.101564565045348	0.17199421308177	-0.590511524925912	0.554847761452179	0.831069371196028
mmu-miR-350-3p|mmu-mir-350	384.057273043329	0.153070253823059	0.255218817071525	0.599760846709672	0.548665630454702	0.831069371196028
mmu-miR-210-3p|mmu-mir-210	158.035341217702	0.182344891490566	0.308808214836265	0.590479406732261	0.55486928804077	0.831069371196028
mmu-miR-6964-3p|mmu-mir-6964	15.0803401144791	-0.408515844472806	0.683093157307239	-0.598038261842909	0.549814403231816	0.831069371196028
mmu-miR-3064-5p|mmu-mir-3064	7.85868305619996	1.23341979540565	2.08049131585182	0.592850249365568	0.553281375487338	0.831069371196028
mmu-miR-3620-5p|mmu-mir-3620	1.93232625022689	1.3567108244059	2.24441397715334	0.604483325365254	0.545522351989529	0.831069371196028
mmu-miR-148b-5p|mmu-mir-148b	149.049409994096	-0.163805057780801	0.281709533452785	-0.581467924685108	0.560925129909785	0.836724421813172
mmu-miR-10b-3p|mmu-mir-10b	268.81675513951	0.143555012517137	0.25036404861662	0.573385089873511	0.566383983492522	0.840872675256037
mmu-miR-101a-5p|mmu-mir-101a	5.59239722536479	-0.816277231332887	1.41934637389148	-0.575107842840972	0.565218364073138	0.840872675256037
mmu-miR-700-5p|mmu-mir-700	47.6285624840736	0.235239595279113	0.412104803922166	0.570824685954263	0.568118487484986	0.84145851448248
mmu-miR-666-5p|mmu-mir-666	22.3063936617607	2.01759390060755	3.55435097222527	0.567640594970393	0.57027903637514	0.842351207284576
mmu-miR-196b-3p|mmu-mir-196b	4.72699588586481	0.81753015030663	1.44443733970017	0.565985195644643	0.571403844431894	0.842351207284576
mmu-miR-125a-3p|mmu-mir-125a	25.4667571728603	-0.306799906788639	0.544061393198811	-0.563906777109855	0.57281757757629	0.842457701915481
mmu-miR-17-3p|mmu-mir-17	31.6214180616425	0.328995895315215	0.586782356616589	0.56067789292817	0.57501714043108	0.843716738763361
mmu-miR-138-5p|mmu-mir-138-2	21.2706121595218	-0.378849921913513	0.68756605292364	-0.551001493314835	0.581632650883287	0.848856112507103
mmu-miR-23a-5p|mmu-mir-23a	3.52064848880427	0.763330861668769	1.390102515259	0.549118394715332	0.58292420235193	0.848856112507103
mmu-miR-150-5p|mmu-mir-150	1586.3389388763	-0.102145976850215	0.184533079633759	-0.553537485273334	0.579895419768597	0.848856112507103
mmu-miR-204-3p|mmu-mir-204	2.18067051085869	-0.903675812332393	1.65439662089472	-0.54622682428091	0.584910029481524	0.848856112507103
mmu-miR-505-5p|mmu-mir-505	3.488044996266	-0.922144143948574	1.68986422986345	-0.545691261849533	0.585278179483401	0.848856112507103
mmu-miR-374b-5p|mmu-mir-374b	1249.38463692315	-0.0702801152146847	0.131386928500739	-0.534909492265734	0.592712444164313	0.855685632942654
mmu-miR-148a-3p|mmu-mir-148a	139309.210509921	-0.119260650800935	0.222917195362204	-0.534999781453179	0.592650008408053	0.855685632942654
mmu-miR-10b-5p|mmu-mir-10b	62018.3569290222	0.0805531475899224	0.151148469785806	0.532940543189588	0.594074738794582	0.855685632942654
mmu-miR-190a-3p|mmu-mir-190a	2.08802139264683	0.996502615354193	1.89029853976236	0.527166791061199	0.598077767916377	0.859480179065182
mmu-miR-17-5p|mmu-mir-17	1343.88752653225	-0.0702865037168783	0.134812119183912	-0.521366358917572	0.602111581923954	0.863301537553067
mmu-miR-301a-5p|mmu-mir-301a	34.1870265531016	0.264337206081469	0.523293538134782	0.505141353404952	0.613459558014497	0.877568570462652
mmu-miR-1197-3p|mmu-mir-1197	4.07842917970714	0.704091267557933	1.40501162639274	0.501128427930261	0.616280741033504	0.877606134623674
mmu-miR-423-5p|mmu-mir-423	248.08682856152	0.134909704225618	0.268503910698789	0.502449680805438	0.61535123975868	0.877606134623674
mmu-miR-3102-5p.2-5p|mmu-mir-3102	2.89709539983723	-1.23652372954635	2.48288678249803	-0.498018571874747	0.618470952161753	0.878732484066926
mmu-miR-1968-5p|mmu-mir-1968	113.943472945185	0.159344387219089	0.327684543942678	0.486273735409881	0.626773098429469	0.882067282445212
mmu-miR-7091-3p|mmu-mir-7091	7.74318123784718	-0.504249698138991	1.05742929488985	-0.476863749260436	0.633459147106355	0.882067282445212
mmu-miR-1843b-3p|mmu-mir-1843b	402.919554892658	-1.79731981510493	3.72560157182418	-0.482424054331955	0.629504736777566	0.882067282445212
mmu-miR-324-3p|mmu-mir-324	12.6049863900139	0.377440833194542	0.790017292462865	0.477762748734115	0.63281907739044	0.882067282445212
mmu-miR-744-5p|mmu-mir-744	1333.97370426394	-0.104555569929171	0.216609609845784	-0.482691280426615	0.629314955395222	0.882067282445212
mmu-miR-130a-5p|mmu-mir-130a	4.42784428181656	0.628416354216381	1.30557395632114	0.481333402197404	0.630279560958126	0.882067282445212
mmu-miR-135b-5p|mmu-mir-135b	5.63938044959023	0.665380419161372	1.39267331663024	0.47777207419422	0.632812439288282	0.882067282445212
mmu-miR-147-3p|mmu-mir-147	3.28278037532053	0.95215307645049	1.97455989974018	0.482210277123413	0.629656576895697	0.882067282445212
mmu-miR-1306-3p|mmu-mir-1306	7.16300725794161	0.607199290805207	1.25567675694361	0.483563375245683	0.628695772454692	0.882067282445212
mmu-miR-101c|mmu-mir-101c	28.181873653768	-0.25456525265545	0.540349719792002	-0.471112028619984	0.637560735743116	0.883859033215622
mmu-miR-669f-3p|mmu-mir-669f	1.77997485401956	0.974332285586198	2.06370039782699	0.472128748248602	0.636834893720264	0.883859033215622
mmu-miR-484|mmu-mir-484	869.18601801624	0.085629185371603	0.182816256508277	0.46838933805499	0.639506191212389	0.884603277712291
mmu-miR-139-3p|mmu-mir-139	24.1210337023865	-0.281996689288631	0.607244854552954	-0.464387120243668	0.642370416177475	0.88466802929705
mmu-miR-18a-3p|mmu-mir-18a	4.59225332202378	-0.727662445905716	1.56116055062869	-0.466103531512298	0.641141395587439	0.88466802929705
mmu-miR-542-3p|mmu-mir-542	55.9192242579483	0.171620105112815	0.380500902693874	0.451037313966345	0.651962655946402	0.890778493454201
mmu-miR-16-2-3p|mmu-mir-16-2	10.4081527894873	0.368494217122869	0.818297522864145	0.450318138362551	0.652481062084288	0.890778493454201
mmu-let-7f-2-3p|mmu-let-7f-2	27.9775434219669	0.25087410292543	0.556218764234894	0.45103495073655	0.651964359167279	0.890778493454201
mmu-miR-450b-5p|mmu-mir-450b	35.0060563508661	-0.238046080077997	0.525133054599416	-0.453306220191346	0.650328254418424	0.890778493454201
mmu-miR-708-3p|mmu-mir-708	279.779820527486	-0.813651938020401	1.83536828740766	-0.44331807605199	0.65753568297785	0.894247906428478
mmu-miR-214-5p|mmu-mir-214	761.01927108994	-0.0984003547197514	0.222195186544852	-0.442855474278641	0.657870275111397	0.894247906428478
mmu-miR-10a-3p|mmu-mir-10a	211.295170182732	-0.097874761073431	0.222446740722259	-0.439991886397809	0.659942983768427	0.895127848394325
mmu-miR-708-5p|mmu-mir-708	206.447131438542	0.233117144483991	0.545519203154828	0.427330776141034	0.669138419638999	0.897903691310452
mmu-miR-497b|mmu-mir-497b	6.82629128970442	-0.587903587287559	1.36637741575963	-0.430264420727942	0.667003305297801	0.897903691310452
mmu-miR-30a-5p|mmu-mir-30a	186141.716983915	-0.0438751171340428	0.102421361557911	-0.428378577150969	0.668375519022912	0.897903691310452
mmu-miR-3474|mmu-mir-3474	6.11775980794063	-0.457120217222619	1.05248078587262	-0.434326425107719	0.664051417304438	0.897903691310452
mmu-miR-205-5p|mmu-mir-205	5.09842097654639	-0.789123519711795	1.83352075451501	-0.430387012401464	0.666914141273692	0.897903691310452
mmu-miR-92a-3p|mmu-mir-92a-1	4703.84724379285	-0.0643058077365728	0.153155156539453	-0.419873605235143	0.674577790726358	0.899737257385873
mmu-miR-1930-5p|mmu-mir-1930	4.84963102119205	-0.507057137415404	1.21246566554103	-0.418203295834478	0.675798486276233	0.899737257385873
mmu-miR-384-5p|mmu-mir-384	2.45264025303225	0.757800080402467	1.81463188619499	0.417605403149538	0.676235645678554	0.899737257385873
mmu-miR-103-2-5p|mmu-mir-103-2	1.84350769842744	0.842187334638618	1.99497450434629	0.422154434958347	0.672912297424553	0.899737257385873
mmu-miR-146b-3p|mmu-mir-146b	16.4452510209489	-0.244473278451941	0.697208379810179	-0.35064592671491	0.725853996944559	0.901115228743355
mmu-miR-491-3p|mmu-mir-491	1.84603040896401	-0.83864555601135	2.37583292800622	-0.352990122380001	0.72409584569843	0.901115228743355
mmu-let-7c-1-3p|mmu-let-7c-1	10.039604590912	0.295633673419726	0.877616364350158	0.336859800510479	0.736222590506851	0.901115228743355
mmu-miR-3084-3p|mmu-mir-3084-2	31.1113207829183	0.202791999460187	0.542315241108471	0.373937488914543	0.708450824269941	0.901115228743355
mmu-miR-874-3p|mmu-mir-874	17.7599415922733	-0.397847122871308	1.1623824706405	-0.342268687734155	0.732148697667619	0.901115228743355
mmu-miR-6944-3p|mmu-mir-6944	6.08406275608587	0.613324804985216	1.79703498643821	0.341298199319341	0.732879103355617	0.901115228743355
mmu-miR-5709-5p|mmu-mir-5709	5.89042544865447	-0.393336874569606	1.12964703408416	-0.348194491466529	0.727694124430337	0.901115228743355
mmu-let-7g-3p|mmu-let-7g	5.8457708390454	-0.457321689379249	1.31553951929835	-0.347630521676129	0.728117681290063	0.901115228743355
mmu-miR-341-5p|mmu-mir-341	2.18939589646304	0.710632615896166	1.84181801187504	0.385832156768146	0.699620978182405	0.901115228743355
mmu-miR-222-5p|mmu-mir-222	12.2977249705271	-0.429767205987206	1.17618267320573	-0.365391546549363	0.714819150554886	0.901115228743355
mmu-miR-1958|mmu-mir-1958	1.76328848889629	0.907979262939677	2.37362449286261	0.382528603690235	0.702069316500653	0.901115228743355
mmu-miR-3084-3p|mmu-mir-3084-1	31.1113207829183	0.202791999460187	0.542315241108471	0.373937488914543	0.708450824269941	0.901115228743355
mmu-miR-3068-5p|mmu-mir-3068	661.80951952481	-0.0542298943959949	0.144847374986975	-0.374393353009478	0.70811168749685	0.901115228743355
mmu-miR-19b-3p|mmu-mir-19b-1	159.823868021837	-0.0786994830192634	0.22843604583065	-0.344514293850135	0.730459548292917	0.901115228743355
mmu-miR-669o-5p|mmu-mir-669o	8.31111231415213	-0.457041660861617	1.26136797415661	-0.362338088666956	0.717099398506877	0.901115228743355
mmu-miR-669l-5p|mmu-mir-669l	2.54976719982005	0.644801012742969	1.84784817916095	0.348946964374396	0.727129126061805	0.901115228743355
mmu-miR-669c-5p|mmu-mir-669c	55.6201420161504	-0.145801288511902	0.41791294868948	-0.34887956683112	0.727179725829287	0.901115228743355
mmu-miR-193a-3p|mmu-mir-193a	20.1957618997998	-0.386071142482694	1.12415297631807	-0.343432922934734	0.731272795038845	0.901115228743355
mmu-miR-338-3p|mmu-mir-338	232.531400482378	-0.124897109454946	0.319579802765203	-0.390816654789378	0.695932763383398	0.901115228743355
mmu-miR-15b-3p|mmu-mir-15b	78.1337224447762	-0.136628929184747	0.394078711401275	-0.346704668970618	0.728813202219106	0.901115228743355
mmu-miR-145a-5p|mmu-mir-145a	12573.625564746	0.0636171397224894	0.168592033152151	0.377343688981295	0.70591820861058	0.901115228743355
mmu-miR-1839-3p|mmu-mir-1839	70.296764046533	-0.137441725487065	0.406629371407953	-0.338002454203377	0.735361338327016	0.901115228743355
mmu-miR-30c-2-3p|mmu-mir-30c-2	1141.95663874114	-0.0446545609561967	0.132749835383702	-0.336381290621767	0.73658335624388	0.901115228743355
mmu-miR-200c-3p|mmu-mir-200c	19.8631749540888	0.218574653330248	0.648402870099325	0.337096986163503	0.736043789300962	0.901115228743355
mmu-miR-466p-3p*mmu-miR-466b-3p*mmu-miR-466c-3p|mmu-mir-466b-7	2.27067251598744	0.714501428409205	1.89951343687268	0.376149709993915	0.706805600104842	0.901115228743355
mmu-miR-466p-3p*mmu-miR-466b-3p*mmu-miR-466c-3p|mmu-mir-466p	2.27067251598744	0.714501428409205	1.89951343687268	0.376149709993915	0.706805600104842	0.901115228743355
mmu-miR-7091-5p|mmu-mir-7091	2.04237156668473	0.840119301599252	2.33849399722562	0.35925655682502	0.71940317049345	0.901115228743355
mmu-miR-669d-5p|mmu-mir-669d-2	2.05776393925597	-0.815673583037999	2.29177607221618	-0.355913299264545	0.721905495744411	0.901115228743355
mmu-miR-181b-2-3p|mmu-mir-181b-2	4.78035221692257	-1.03270742048152	2.78782043294698	-0.370435415522746	0.711058089898492	0.901115228743355
mmu-miR-669d-5p|mmu-mir-669d	2.05776393925597	-0.815673583037999	2.29177607221618	-0.355913299264545	0.721905495744411	0.901115228743355
mmu-miR-466p-3p*mmu-miR-466b-3p*mmu-miR-466c-3p|mmu-mir-466e	2.27067251598744	0.714501428409205	1.89951343687268	0.376149709993915	0.706805600104842	0.901115228743355
mmu-miR-208a-3p|mmu-mir-208a	1.66616154210848	1.10490105179552	2.850595228301	0.387603627770774	0.698309383845316	0.901115228743355
mmu-miR-466p-3p*mmu-miR-466b-3p*mmu-miR-466c-3p|mmu-mir-466b-8	2.27067251598744	0.714501428409205	1.89951343687268	0.376149709993915	0.706805600104842	0.901115228743355
mmu-miR-466p-3p*mmu-miR-466b-3p*mmu-miR-466c-3p|mmu-mir-466b-6	2.27067251598744	0.714501428409205	1.89951343687268	0.376149709993915	0.706805600104842	0.901115228743355
mmu-miR-466p-3p*mmu-miR-466b-3p*mmu-miR-466c-3p|mmu-mir-466b-4	2.27067251598744	0.714501428409205	1.89951343687268	0.376149709993915	0.706805600104842	0.901115228743355
mmu-miR-466p-3p*mmu-miR-466b-3p*mmu-miR-466c-3p|mmu-mir-466b-5	2.27067251598744	0.714501428409205	1.89951343687268	0.376149709993915	0.706805600104842	0.901115228743355
mmu-miR-466p-3p*mmu-miR-466b-3p*mmu-miR-466c-3p|mmu-mir-466b-2	2.27067251598744	0.714501428409205	1.89951343687268	0.376149709993915	0.706805600104842	0.901115228743355
mmu-miR-466p-3p*mmu-miR-466b-3p*mmu-miR-466c-3p|mmu-mir-466b-1	2.27067251598744	0.714501428409205	1.89951343687268	0.376149709993915	0.706805600104842	0.901115228743355
mmu-miR-466p-3p*mmu-miR-466b-3p*mmu-miR-466c-3p|mmu-mir-466c-3	2.27067251598744	0.714501428409205	1.89951343687268	0.376149709993915	0.706805600104842	0.901115228743355
mmu-miR-466p-3p*mmu-miR-466b-3p*mmu-miR-466c-3p|mmu-mir-466c-2	2.27067251598744	0.714501428409205	1.89951343687268	0.376149709993915	0.706805600104842	0.901115228743355
mmu-miR-466p-3p*mmu-miR-466b-3p*mmu-miR-466c-3p|mmu-mir-466c-1	2.27067251598744	0.714501428409205	1.89951343687268	0.376149709993915	0.706805600104842	0.901115228743355
mmu-miR-669f-5p|mmu-mir-669f	2.62704576058525	0.733845866633085	2.19579300267446	0.33420539446991	0.738224573610202	0.901115228743355
mmu-miR-7b-5p|mmu-mir-7b	2.6551554279099	-1.05015008990238	3.15156766438655	-0.333215149326895	0.738971883443994	0.901115228743355
mmu-miR-3103-3p|mmu-mir-3103	3.0899506175603	-0.556070732860282	1.69168233947469	-0.328708717874868	0.742375864280912	0.901764105935034
mmu-let-7i-3p|mmu-let-7i	89.9197602792096	-0.121051042882669	0.366539321668408	-0.330253906543151	0.741208118030537	0.901764105935034
mmu-miR-1a-1-5p|mmu-mir-1a-1	20.1487162003683	-0.205674617958963	0.632681380227177	-0.325084038169594	0.745117469142053	0.902379141231907
mmu-miR-130a-3p|mmu-mir-130a	98.7843570124794	-0.105711413071831	0.326027851618646	-0.32424043696574	0.745756010030828	0.902379141231907
mmu-miR-24-1-5p|mmu-mir-24-1	633.714840363635	-0.0653537667177654	0.204373815801133	-0.319775634963719	0.74913841905327	0.90299218265922
mmu-miR-6988-3p|mmu-mir-6988	2.46455689468624	-0.834936277772095	2.61082733580392	-0.319797585356215	0.749121778179735	0.90299218265922
mmu-miR-6958-3p|mmu-mir-6958	4.64953076743225	-0.47073117379544	1.51578075288399	-0.310553602755415	0.756140003784432	0.902993668015907
mmu-miR-19b-3p|mmu-mir-19b-2	161.757834039296	-0.0696885529661033	0.226613154948942	-0.307522098537505	0.75844600521527	0.902993668015907
mmu-miR-344-3p|mmu-mir-344-2	5.9240562069417	0.357139216819807	1.17234413248999	0.304636844184365	0.760642755382826	0.902993668015907
mmu-miR-344-3p|mmu-mir-344-1	5.9240562069417	0.357139216819807	1.17234413248999	0.304636844184365	0.760642755382826	0.902993668015907
mmu-miR-183-5p|mmu-mir-183	30.6114389184869	-0.173560720934686	0.547429361315153	-0.317046788498376	0.751208100072461	0.902993668015907
mmu-miR-92a-1-5p|mmu-mir-92a-1	3.03901038107649	0.508729846066211	1.65046024600443	0.308235140651091	0.757903414933279	0.902993668015907
mmu-miR-547-3p|mmu-mir-547	4.99741282123335	-0.582306164915815	1.86055423474359	-0.312974571792617	0.754299981113991	0.902993668015907
mmu-miR-196a-2-3p|mmu-mir-196a-2	16.3368709228897	0.486371904920083	1.5574362296373	0.312290092951897	0.754820068513976	0.902993668015907
mmu-miR-5615-5p|mmu-mir-5615-2	3.95941348819636	-0.561347653199104	1.9138027053232	-0.29331532014127	0.769281144595273	0.905988295323116
mmu-miR-5615-5p|mmu-mir-5615-1	3.95941348819636	-0.561347653199104	1.9138027053232	-0.29331532014127	0.769281144595273	0.905988295323116
mmu-miR-191-5p|mmu-mir-191	13360.996663228	-0.0352712826155368	0.119488365791593	-0.295185915230071	0.767851860893785	0.905988295323116
mmu-miR-3086-5p|mmu-mir-3086	5.11108554736816	0.557670067657973	1.87442573972409	0.297515156690102	0.766073238227118	0.905988295323116
mmu-miR-152-5p|mmu-mir-152	208.225394363501	0.0676511170732273	0.23177737330709	0.291879729707671	0.770378582328891	0.905988295323116
mmu-miR-25-5p|mmu-mir-25	8.86325530194554	0.356503872129545	1.2364535381172	0.288327754451987	0.773095863834674	0.907484490632103
mmu-miR-29a-5p|mmu-mir-29a	109.006353389025	-0.0804627540984549	0.286132140700342	-0.281208374220081	0.778550582024403	0.910618736050589
mmu-miR-3057-5p|mmu-mir-3057	27.4336556033007	0.150324742353126	0.535619367903643	0.280655912316019	0.778974326948535	0.910618736050589
mmu-miR-196a-5p|mmu-mir-196a-1	14372.3600092514	0.0482953167354401	0.17299744510456	0.279167803352531	0.780116050947797	0.910618736050589
mmu-miR-3109-3p|mmu-mir-3109	2.66531855821618	0.410954881117688	1.54076519660922	0.266721290188849	0.789683760371295	0.911554359036835
mmu-miR-7083-5p|mmu-mir-7083	3.18146003557371	-0.398391194053928	1.4748202756234	-0.270128639156069	0.787061289962593	0.911554359036835
mmu-miR-331-3p|mmu-mir-331	72.5968612473861	-0.0906718325864488	0.331070814953357	-0.273874435592347	0.784181118152247	0.911554359036835
mmu-miR-98-3p|mmu-mir-98	3.26824979425993	0.47111982685153	1.77762658043547	0.265027442791792	0.790988321200343	0.911554359036835
mmu-miR-1938|mmu-mir-1938	5.1224789135668	0.343976840009335	1.25637659546433	0.273784819974468	0.784249989960552	0.911554359036835
mmu-miR-130b-5p|mmu-mir-130b	9.30305480052027	-0.245407230279676	0.926377056598097	-0.264910738593718	0.791078225597253	0.911554359036835
mmu-miR-466p-3p*mmu-miR-466b-3p*mmu-miR-466c-3p|mmu-mir-466a	2.09674062864103	0.52804992503486	1.93909290325437	0.2723180122771	0.785377507593665	0.911554359036835
mmu-miR-700-3p|mmu-mir-700	29.0773685979439	-0.14089543375546	0.552310621050299	-0.255101800301299	0.798644473718997	0.918587416658481
mmu-miR-1982-3p|mmu-mir-1982	13.1762953384759	0.228492128303172	0.906041432191255	0.25218728436134	0.80089630612389	0.91949338253346
mmu-miR-125b-5p|mmu-mir-125b-1	30665.9416880253	0.0326159394568152	0.132238413799359	0.246644968884021	0.805182999301413	0.921047219601617
mmu-miR-129-2-3p|mmu-mir-129-2	3.95075998185868	0.388837555108678	1.57612159468577	0.246705302699821	0.805136302434388	0.921047219601617
mmu-miR-92b-3p|mmu-mir-92b	2.47591762592844	-0.387527002057843	1.59086846766886	-0.243594621386704	0.80754479434982	0.922069328821249
mmu-miR-664-3p|mmu-mir-664	602.231743029496	-0.0531804750931392	0.223746183764434	-0.237682154834556	0.81212762546647	0.92394229853794
mmu-miR-144-5p|mmu-mir-144	242.22702655184	0.0729213317515087	0.306698155340676	0.237762537797166	0.812065276011163	0.92394229853794
mmu-miR-421-3p|mmu-mir-421	45.2093802172149	0.0973653089204547	0.427650558162761	0.227674925384754	0.819898967161817	0.924849080616687
mmu-miR-125b-5p|mmu-mir-125b-2	30216.8225941488	0.0296292347561702	0.131521328243521	0.225280835829986	0.82176080729954	0.924849080616687
mmu-miR-671-5p|mmu-mir-671	20.5145311361055	-0.143692829421268	0.635520953336976	-0.226102426154117	0.821121757652539	0.924849080616687
mmu-miR-155-3p|mmu-mir-155	6.69464162368351	-0.226328426609375	0.999484672961756	-0.226445119902339	0.820855238550486	0.924849080616687
mmu-miR-669b-5p|mmu-mir-669m-2	4.03632417487427	0.443398112992991	1.90750326350604	0.232449464950331	0.816188933372574	0.924849080616687
mmu-miR-669b-5p|mmu-mir-669m-1	4.03632417487427	0.443398112992991	1.90750326350604	0.232449464950331	0.816188933372574	0.924849080616687
mmu-miR-497a-5p|mmu-mir-497a	768.500221521589	-0.0474299437656184	0.215535095538579	-0.22005670884874	0.825826989701378	0.927459500286219
mmu-miR-297b-5p|mmu-mir-297b	2.35259926570649	0.406153983654798	1.85876705306699	0.218507199697046	0.827033949299814	0.927459500286219
mmu-let-7e-5p|mmu-let-7e	2555.52593674962	0.0304382629857685	0.151135208048866	0.201397565654768	0.84038771854212	0.927749324632036
mmu-let-7d-3p|mmu-let-7d	2676.44945114889	0.0257809202329232	0.128786977372058	0.200182664109304	0.841337724801287	0.927749324632036
mmu-miR-1929-5p|mmu-mir-1929	2.9684004480677	0.428533952479013	2.06668762895679	0.207353035105419	0.835734158010661	0.927749324632036
mmu-miR-128-1-5p|mmu-mir-128-1	11.6112973782395	-0.172958908078496	0.818073920217441	-0.211422102335843	0.832557911356619	0.927749324632036
mmu-miR-301a-3p|mmu-mir-301a	7.725244055332	0.202374636239261	1.00217588675647	0.201935248007458	0.839967345745215	0.927749324632036
mmu-miR-1a-2-5p|mmu-mir-1a-2	4.40690146025073	-0.322145988131736	1.54786019589599	-0.208123439691696	0.835132585637306	0.927749324632036
mmu-miR-1941-3p|mmu-mir-1941	13.2275134797242	0.338244028787556	1.58681089554373	0.213159633411551	0.831202452543429	0.927749324632036
mmu-miR-15a-3p|mmu-mir-15a	4.36396221974861	-0.245093578185906	1.20039563074453	-0.20417733279643	0.838214924044358	0.927749324632036
mmu-miR-455-3p|mmu-mir-455	168.779428159563	-0.0501151553300308	0.249206451554844	-0.20109894835127	0.840621204291674	0.927749324632036
mmu-miR-877-5p|mmu-mir-877	8.93830300022704	-0.329706445426037	1.65471923878176	-0.199252198015643	0.842065469809332	0.927749324632036
mmu-miR-32-3p|mmu-mir-32	12.7225690223105	-0.182604993066201	0.929780885215895	-0.196395727175871	0.844300440359564	0.928582620920852
mmu-miR-8106|mmu-mir-8106	2.85141765598088	0.330749251019235	1.77008857265936	0.186854633224552	0.851774610070248	0.931906716244104
mmu-miR-196a-5p|mmu-mir-196a-2	15878.9074675334	0.0317193142019629	0.169162545611752	0.187507903048245	0.851262427846835	0.931906716244104
mmu-miR-190a-5p|mmu-mir-190a	142.077961457894	-0.0533542308245558	0.283481508058556	-0.188210621532092	0.850711546503462	0.931906716244104
mmu-miR-667-3p|mmu-mir-667	4.44681423335517	0.343690119570106	1.87449001310266	0.183351267367507	0.854522410594232	0.933287084962048
mmu-miR-9769-3p|mmu-mir-9769	4.60467539410913	-0.50595691475851	2.81719714930308	-0.179595849329776	0.857469863454553	0.934880337238645
mmu-miR-26a-5p|mmu-mir-26a-1	609946.604572925	-0.0201431964367315	0.12627153573771	-0.159522859360582	0.8732569497541	0.940661002479545
mmu-miR-26a-5p|mmu-mir-26a-2	609955.823903219	-0.0201529086216188	0.126269644386287	-0.159602165029993	0.873194473398876	0.940661002479545
mmu-miR-483-5p|mmu-mir-483	4.4436327774926	0.267682160421407	1.59178976182118	0.168164268197799	0.866454050432334	0.940661002479545
mmu-let-7e-3p|mmu-let-7e	41.1021005306491	-0.0863202841364708	0.514546387721689	-0.167759965274813	0.866772119136657	0.940661002479545
mmu-miR-135a-5p|mmu-mir-135a-2	3.6708292601662	0.307064252038795	1.91622784199087	0.160244124059783	0.872688772487815	0.940661002479545
mmu-miR-135a-5p|mmu-mir-135a-1	3.6708292601662	0.307064252038795	1.91622784199087	0.160244124059783	0.872688772487815	0.940661002479545
mmu-miR-190b-5p|mmu-mir-190b	39.0481181191781	0.41874148739401	2.58626743994072	0.161909584804427	0.871377054830789	0.940661002479545
mmu-miR-5129-3p|mmu-mir-5129	16.529109633445	-0.114142615191474	0.735719336826575	-0.155144237045355	0.87670760824789	0.94114936406782
mmu-miR-3068-3p|mmu-mir-3068	272.525477137913	-0.0319741333342416	0.203978439082704	-0.156752515011048	0.875439897625405	0.94114936406782
mmu-miR-467e-5p|mmu-mir-467e	25.3531961558629	0.0825044681674575	0.553991080219396	0.148927430627192	0.881610896069626	0.943798300229381
mmu-miR-7219-3p|mmu-mir-7219	3.32507284618347	-0.220784240516666	1.48972078757224	-0.148205114917187	0.8821808952781	0.943798300229381
mmu-miR-3074-5p|mmu-mir-3074-1	9.53730989942589	-0.119362310396387	0.877591284228955	-0.136011276024987	0.891812366825664	0.94604419994344
mmu-miR-3074-5p|mmu-mir-3074-2	9.53730989942589	-0.119362310396387	0.877591284228955	-0.136011276024987	0.891812366825664	0.94604419994344
mmu-let-7d-5p|mmu-let-7d	28196.9659942522	-0.0201717745940522	0.142400520045861	-0.141655203137993	0.88735236073645	0.94604419994344
mmu-miR-501-3p|mmu-mir-501	249.891642908241	0.0320733807075239	0.234313374536032	0.136882415572875	0.891123738334738	0.94604419994344
mmu-miR-598-3p|mmu-mir-598	24.2038504165925	-0.0829616229605307	0.592143885852784	-0.140103824328191	0.88857795902133	0.94604419994344
mmu-miR-490-3p|mmu-mir-490	2.82625445590908	-0.229061071482282	1.78349663111097	-0.128433700118399	0.897805763151736	0.946250693009646
mmu-miR-1291|mmu-mir-1291	43.8654482355249	0.0596760552454879	0.464927676496765	0.12835556638647	0.897867593104938	0.946250693009646
mmu-miR-128-3p|mmu-mir-128-1	53692.8065061442	-0.0286897216022714	0.223884548895542	-0.128145161172588	0.898034097187498	0.946250693009646
mmu-miR-669b-5p|mmu-mir-669b	3.74213446979777	0.248644891401425	1.93086124531643	0.128774085659727	0.897536411418973	0.946250693009646
mmu-let-7f-1-3p|mmu-let-7f-1	38.8683894027993	-0.0586772930618408	0.475883250397907	-0.123301866608623	0.901868062773698	0.948698732699971
mmu-miR-219c-5p|mmu-mir-219c	1.98842589939184	0.234785355224623	1.99201889947156	0.117863015901559	0.906176197970905	0.951636542350717
mmu-miR-351-5p|mmu-mir-351	236.809938194416	0.0246943562941183	0.21936467229896	0.112572165952336	0.910369753100208	0.954444415604225
mmu-miR-191-3p|mmu-mir-191	34.392926216698	0.109775378833737	1.03482846569533	0.10608074910268	0.915518284943388	0.956177576816273
mmu-miR-500-3p|mmu-mir-500	42.0259231671784	-0.0485505538470185	0.480064373947295	-0.101133423936076	0.919444545593569	0.956177576816273
mmu-miR-299b-3p|mmu-mir-299a	90.9866693289015	0.386721022195534	3.72709287203084	0.103759427380412	0.917360264877383	0.956177576816273
mmu-miR-101a-3p|mmu-mir-101a	15612.6976203754	0.0130792553715964	0.132147421997241	0.0989747296914314	0.921158334353257	0.956177576816273
mmu-miR-101c|mmu-mir-101a	15611.0092872937	0.0131138436448148	0.132176981948553	0.0992142765819777	0.920968139713502	0.956177576816273
mmu-miR-18a-5p|mmu-mir-18a	19.335559909736	0.0725715902241224	0.696829389532462	0.104145421123547	0.917053945967687	0.956177576816273
mmu-miR-664-5p|mmu-mir-664	39.1897197043966	-0.0399355791118434	0.460734299935219	-0.0866781116957398	0.930927375259905	0.964723418586172
mmu-miR-330-3p|mmu-mir-330	23.3189617522165	0.0425460955163545	0.574162239293411	0.0741011731609406	0.940929881781991	0.97159224782315
mmu-miR-20b-5p|mmu-mir-20b	11.9402138279215	0.0575663090249427	0.792558292084989	0.0726335332048606	0.942097741546328	0.97159224782315
mmu-miR-5113|mmu-mir-5113	8.5344981260414	0.187489597057194	2.58574679275604	0.072508877351195	0.942196940962259	0.97159224782315
mmu-miR-375-3p|mmu-mir-375	2.98387675163366	0.100234706778206	1.42719193503376	0.0702321140679896	0.944008914095486	0.971864914839287
mmu-miR-6929-3p|mmu-mir-6929	13.0466323100529	-0.0494298003384244	0.816194685710085	-0.0605612866682913	0.951708605666301	0.978188223172565
mmu-miR-219a-1-3p|mmu-mir-219a-1	8.40818894236059	0.0713864253179476	1.26060688483021	0.0566286176737503	0.954841037510118	0.979677636317365
mmu-miR-488-3p|mmu-mir-488	9.2864980399403	-0.0460002050326118	0.870107985534873	-0.0528672369376481	0.957837689010927	0.979677636317365
mmu-miR-6938-3p|mmu-mir-6938	2.68954780322789	0.0830621811038661	1.54423811833344	0.0537884540717773	0.957103708519291	0.979677636317365
mmu-miR-140-3p|mmu-mir-140	4748.14554588303	0.00795783452179765	0.156703292487814	0.0507828163369093	0.959498583784565	0.979780667669442
mmu-miR-6900-3p|mmu-mir-6900	1.54635552946041	0.0871631256779355	2.19583549381055	0.0396947430368186	0.968336492824406	0.985672846708958
mmu-miR-7660-3p|mmu-mir-7660	1.62839491428073	0.132435523907304	3.51879537312026	0.0376366085163594	0.969977419213593	0.985672846708958
mmu-miR-3058-5p|mmu-mir-3058	4.601129115241	-0.110400945842943	2.85304932072219	-0.0386957719381441	0.969132944390999	0.985672846708958
mmu-miR-342-3p|mmu-mir-342	237.78373272647	-0.00692620950868471	0.239393437918129	-0.0289323281745652	0.97691856225318	0.991122547810981
mmu-miR-182-5p|mmu-mir-182	45.3883969331611	-0.0140277703794292	0.567848827632336	-0.0247033535983837	0.980291580113374	0.99294050372774
mmu-miR-224-5p|mmu-mir-224	210.470184177008	0.00490358114276071	0.223111673434473	0.0219781469399487	0.982465387543032	0.993191737152397
mmu-miR-1949|mmu-mir-1949	3.28479338003763	-0.061231939795658	2.99757962570683	-0.0204271270296012	0.983702644122278	0.993191737152397
mmu-miR-331-5p|mmu-mir-331	28.7785874074732	-0.0161969379089022	1.07920958031524	-0.0150081487454653	0.988025679356483	0.993437505427049
mmu-miR-19a-3p|mmu-mir-19a	20.970570476426	0.0132461487215468	0.735234738291101	0.0180162171775707	0.985625916073956	0.993437505427049
mmu-miR-7212-5p|mmu-mir-7212	3.73150481650843	-0.0230447534460189	1.62593629264013	-0.0141732204086543	0.988691784859722	0.993437505427049
mmu-miR-6911-3p|mmu-mir-6911	10.4170701499423	-0.00669983218717135	0.916185256903984	-0.00731274830792599	0.994165323030926	0.995750913657769
mmu-miR-188-5p|mmu-mir-188	9.44650495113734	-0.00739767628428901	0.920885371001783	-0.00803322163348242	0.993590485422371	0.995750913657769
mmu-miR-30b-3p|mmu-mir-30b	278.335480340141	-0.000205760160280586	0.264745418587842	-0.00077720007914817	0.999379884118622	0.999379884118622
mmu-miR-374c-3p|mmu-mir-374c	0.642421353856618	-2.8966965279109	3.98270252177403	-0.727319329544253	0.467030359672666	NA
mmu-miR-7667-5p|mmu-mir-7667	1.41745445493007	-2.9326059492998	2.98571418747172	-0.982212551223165	0.325995145471625	NA
mmu-miR-7059-5p|mmu-mir-7059	0.606065862502798	-2.84645685055391	3.98535722423254	-0.71422878562713	0.475085719820889	NA
mmu-miR-499-5p|mmu-mir-499	2589.58523253809	0.249035354607663	1.60543452602264	0.155120218589438	NA	NA
mmu-miR-429-3p|mmu-mir-429	1.39832931026496	1.59963055514844	2.271076416602	0.704349067012821	0.481215416497482	NA
mmu-miR-3074-1-3p|mmu-mir-3074-1	0.5692950213225	0.839018603977754	4.02510741442626	0.208446264308538	0.834880535872537	NA
mmu-miR-1930-3p|mmu-mir-1930	1.05807893822052	0.521829596669662	3.33913266779454	0.156276988243873	0.875814694187437	NA
mmu-miR-1298-5p|mmu-mir-1298	1.41552279280479	-1.79844439432402	2.23437937886212	-0.80489661305409	0.420879343049764	NA
mmu-miR-3102-3p.2-3p|mmu-mir-3102	1.2121317250056	-3.84117289370881	3.65382619051808	-1.05127411470116	0.293132712148028	NA
mmu-miR-7647-5p|mmu-mir-7647	0.349642785254049	-2.03506126001312	4.04332361817293	-0.503313969444946	0.614743546439418	NA
mmu-miR-871-3p|mmu-mir-871	0.568084959765195	-1.31877997531584	4.02236569111293	-0.327861780004132	0.743016172951688	NA
mmu-miR-1258-5p|mmu-mir-1258	1.37165907462746	-1.8776283175922	3.10956507445124	-0.603823452038081	0.545961025693409	NA
mmu-miR-7240-5p|mmu-mir-7240	0.221431246629675	-1.1714631588149	4.0804728567969	-0.287090050571853	0.774043370162153	NA
mmu-miR-26a-1-3p|mmu-mir-26a-1	1.47125456788245	-0.456328792271594	2.27123186833808	-0.200916867464308	0.840763578317397	NA
mmu-miR-1968-3p|mmu-mir-1968	0.677413184475692	-2.99569523429799	3.69259422199256	-0.811271169861031	0.417209962573823	NA
mmu-miR-7231-5p|mmu-mir-7231	0.586050107015096	-1.38383134844016	4.01736353094916	-0.344462565505793	0.73049844378604	NA
mmu-miR-6916-5p|mmu-mir-6916	0.221431246629675	-1.1714631588149	4.0804728567969	-0.287090050571853	0.774043370162153	NA
mmu-miR-6919-5p|mmu-mir-6919	0.221431246629675	-1.1714631588149	4.0804728567969	-0.287090050571853	0.774043370162153	NA
mmu-miR-1191b-3p|mmu-mir-1191b	0.636018012765543	-0.268042277183092	3.89863011852259	-0.0687529386051806	0.945186278946163	NA
mmu-miR-7021-3p|mmu-mir-7021	0.368526099167926	-0.209682479386038	4.0804728567969	-0.0513868090157166	0.95901729576709	NA
mmu-miR-881-3p|mmu-mir-881	0.507806474141168	0.594509221965896	4.04656655392268	0.146916951455942	0.883197571785178	NA
mmu-miR-219a-2-3p|mmu-mir-219a-2	1.09464870448419	-2.465766319035	3.23257771923024	-0.762786399338966	0.445590793578333	NA
mmu-miR-19b-1-5p|mmu-mir-19b-1	1.02031231039276	-1.13405277186401	2.84018216674143	-0.399288744624828	0.689680459496672	NA
mmu-miR-6929-5p|mmu-mir-6929	1.50128174972577	-0.636494355749522	2.47562566343995	-0.257104442383707	0.797098148272434	NA
mmu-miR-6921-3p|mmu-mir-6921	0.571074031883724	-2.73485290670956	3.99158656275587	-0.68515435246414	0.493246525279331	NA
mmu-miR-6538|mmu-mir-6538	0.863484726399003	1.73881659785945	3.49254730480325	0.49786486655974	0.61857929199587	NA
mmu-miR-7075-3p|mmu-mir-7075	0.970684722888219	-2.32399898867183	3.33505344423317	-0.696840103924089	0.485902865210662	NA
mmu-miR-7079-3p|mmu-mir-7079	0.952998270538427	1.93915462963183	3.42202805042022	0.566668244988146	0.570939599279078	NA
mmu-miR-3098-5p|mmu-mir-3098	0.811388592427275	-1.97966907861956	3.9804120129672	-0.497352804727322	0.618940280728635	NA
mmu-miR-129-1-3p|mmu-mir-129-1	0.542457986514339	0.736391997313152	4.03368805276603	0.182560472619637	0.85514290131291	NA
mmu-miR-1264-3p|mmu-mir-1264	0.56417772098269	-1.31877997531584	4.02236569111293	-0.327861780004132	0.743016172951688	NA
mmu-miR-7661-3p|mmu-mir-7661	1.00518358369733	-3.56657237784914	3.19112101789759	-1.11765500519905	0.26371436666772	NA
mmu-miR-466n-5p|mmu-mir-466d	1.08134905249208	0.321201925089909	2.78237816331048	0.115441505876305	0.908095181922954	NA
mmu-miR-466d-3p|mmu-mir-466d	1.43356297163527	-4.07943176255044	3.43961781045567	-1.1860130942891	0.235617128456864	NA
mmu-miR-466n-5p|mmu-mir-466n	1.08134905249208	0.321201925089909	2.78237816331048	0.115441505876305	0.908095181922954	NA
mmu-miR-21a-3p|mmu-mir-21a	0.349642785254049	-2.03506126001312	4.04332361817293	-0.503313969444946	0.614743546439418	NA
mmu-miR-3112-3p|mmu-mir-3112	0.221431246629675	-1.1714631588149	4.0804728567969	-0.287090050571853	0.774043370162153	NA
mmu-miR-1948-3p|mmu-mir-1948	0.568084959765195	-1.31877997531584	4.02236569111293	-0.327861780004132	0.743016172951688	NA
mmu-miR-7048-3p|mmu-mir-7048	0.221431246629675	-1.1714631588149	4.0804728567969	-0.287090050571853	0.774043370162153	NA
mmu-miR-299b-3p|mmu-mir-299b	1.15022782799779	-1.54797629168655	3.2578544423502	-0.475152072960585	0.634678584951485	NA
mmu-miR-7084-5p|mmu-mir-7084	0.571074031883724	-2.73485290670956	3.99158656275587	-0.68515435246414	0.493246525279331	NA
mmu-miR-6973b-3p|mmu-mir-6973b	0.221431246629675	-1.1714631588149	4.0804728567969	-0.287090050571853	0.774043370162153	NA
mmu-miR-194-2-3p|mmu-mir-194-2	0.738109608329103	-0.376175695705798	3.19437727973915	-0.117761824218996	0.906256378870684	NA
mmu-miR-363-5p|mmu-mir-363	0.920716817137772	-3.43054878460018	3.95942969433483	-0.866424977695303	0.386257151340455	NA
mmu-miR-7061-5p|mmu-mir-7061	0.455981937846017	-2.44203521733595	4.01033846376562	-0.608934941377225	0.542567562769587	NA
mmu-miR-3100-5p|mmu-mir-3100	1.53853846349249	-4.1915029950965	3.93796095737889	-1.06438409127509	0.28715473760832	NA
mmu-miR-3108-5p|mmu-mir-3108	0.430354964595161	-0.782106946213133	4.061319009082	-0.19257461540553	0.847292126756323	NA
mmu-miR-344b-3p|mmu-mir-344b	0.814197457140364	0.117454313598324	3.94573563443128	0.0297674057464455	0.976252553687413	NA
mmu-miR-6933-5p|mmu-mir-6933	0.256423077248749	-1.74389071252906	4.06131915015829	-0.429390217329039	0.667639271823712	NA
mmu-miR-1247-3p|mmu-mir-1247	0.894569318235572	1.13182458304724	2.94310183721393	0.384568610143191	0.700557054258048	NA
mmu-miR-7081-3p|mmu-mir-7081	0.128211538624374	-1.1714631588149	4.0804728567969	-0.287090050571853	0.774043370162153	NA
mmu-miR-7085-3p|mmu-mir-7085	1.30745305300418	-0.304577246812657	2.61449968125907	-0.116495423195455	0.907259913163637	NA
mmu-miR-6907-3p|mmu-mir-6907	0.302143425970787	-0.209682479386038	4.0804728567969	-0.0513868090157166	0.95901729576709	NA
mmu-miR-138-2-3p|mmu-mir-138-2	1.10838716221687	0.844424197353253	3.19011439308231	0.26470028760861	0.791240355914924	NA
mmu-miR-7012-5p|mmu-mir-7012	0.128211538624374	-1.1714631588149	4.0804728567969	-0.287090050571853	0.774043370162153	NA
mmu-miR-3471|mmu-mir-3471-1	0.256423077248749	-1.74389071252906	4.06131915015829	-0.429390217329039	0.667639271823712	NA
mmu-miR-1298-3p|mmu-mir-1298	0.327770399221643	-1.9599468048411	4.05025498523506	-0.483907016221437	0.628451860770187	NA
mmu-miR-694|mmu-mir-694	0.641057693121872	-2.94712617382411	3.98012686283512	-0.740460361036033	0.459020704704568	NA
mmu-miR-3075-5p|mmu-mir-3075	0.128211538624374	-1.1714631588149	4.0804728567969	-0.287090050571853	0.774043370162153	NA
mmu-miR-3073b-5p|mmu-mir-3073b	0.256423077248749	-1.74389071252906	4.06131915015829	-0.429390217329039	0.667639271823712	NA
mmu-miR-7117-3p|mmu-mir-7117	0.302143425970787	-0.209682479386038	4.0804728567969	-0.0513868090157166	0.95901729576709	NA
mmu-miR-6950-5p|mmu-mir-6950	0.128211538624374	-1.1714631588149	4.0804728567969	-0.287090050571853	0.774043370162153	NA
mmu-miR-7054-5p|mmu-mir-7054	0.327770399221643	-1.9599468048411	4.05025498523506	-0.483907016221437	0.628451860770187	NA
mmu-miR-1969|mmu-mir-1969	0.275306391162626	-0.209682479386038	4.0804728567969	-0.0513868090157166	0.95901729576709	NA
mmu-miR-1966-3p|mmu-mir-1966	1.43929313551095	-4.0865446037382	3.42365932809928	-1.19361893579726	0.232627063398039	NA
mmu-miR-7052-5p|mmu-mir-7052	0.128211538624374	-1.1714631588149	4.0804728567969	-0.287090050571853	0.774043370162153	NA
mmu-miR-7052-3p|mmu-mir-7052	0.256423077248749	-1.74389071252906	4.06131915015829	-0.429390217329039	0.667639271823712	NA
mmu-miR-302a-3p|mmu-mir-302a	0.128211538624374	-1.1714631588149	4.0804728567969	-0.287090050571853	0.774043370162153	NA
mmu-miR-7065-3p|mmu-mir-7065	0.128211538624374	-1.1714631588149	4.0804728567969	-0.287090050571853	0.774043370162153	NA
mmu-miR-297c-3p*mmu-miR-297b-3p*mmu-miR-297a-3p|mmu-mir-297c	0.256423077248749	-1.74389071252906	4.06131915015829	-0.429390217329039	0.667639271823712	NA
mmu-miR-297c-3p*mmu-miR-297b-3p*mmu-miR-297a-3p|mmu-mir-297b	0.256423077248749	-1.74389071252906	4.06131915015829	-0.429390217329039	0.667639271823712	NA
mmu-miR-3471|mmu-mir-3471-2	0.512846154497497	-2.63255841286915	3.99772259032193	-0.658514530058263	0.510207563512731	NA
mmu-miR-6989-3p|mmu-mir-6989	0.674424112357163	-1.67062439335169	3.79306256368201	-0.440442087443445	0.659616947902391	NA
mmu-miR-7034-3p|mmu-mir-7034	0.128211538624374	-1.1714631588149	4.0804728567969	-0.287090050571853	0.774043370162153	NA
mmu-miR-302d-3p|mmu-mir-302d	0.128211538624374	-1.1714631588149	4.0804728567969	-0.287090050571853	0.774043370162153	NA
mmu-miR-346-5p|mmu-mir-346	0.128211538624374	-1.1714631588149	4.0804728567969	-0.287090050571853	0.774043370162153	NA
mmu-miR-345-3p|mmu-mir-345	71.4663618187995	0.131029700110366	3.72761270917009	0.0351511034899165	NA	NA
mmu-miR-224-3p|mmu-mir-224	0.128211538624374	-1.1714631588149	4.0804728567969	-0.287090050571853	0.774043370162153	NA
mmu-miR-7649-3p|mmu-mir-7649	0.128211538624374	-1.1714631588149	4.0804728567969	-0.287090050571853	0.774043370162153	NA
mmu-miR-8118|mmu-mir-8118	0.550612782325252	0.0556568118640265	4.02407724876924	0.0138309501590828	0.988964850236453	NA
mmu-miR-7655-3p|mmu-mir-7655	0.256423077248749	-1.74389071252906	4.06131915015829	-0.429390217329039	0.667639271823712	NA
mmu-miR-7653-5p|mmu-mir-7653	0.128211538624374	-1.1714631588149	4.0804728567969	-0.287090050571853	0.774043370162153	NA
mmu-miR-7652-3p|mmu-mir-7652	0.599169551601764	-1.48113825134934	3.92544894108822	-0.37731690656986	0.705938109510501	NA
mmu-miR-3059-5p|mmu-mir-3059	0.59633313104729	1.28671165283445	3.95485874797612	0.325349585112975	0.744916506848997	NA
mmu-miR-467d-3p|mmu-mir-467a-10	0.927432920633365	-1.18115308238023	3.94535616733277	-0.299378061773	0.764651599174815	NA
mmu-miR-3069-5p|mmu-mir-3069	1.48145997193116	-1.2447224705017	2.93991872946857	-0.423386693660985	0.672013151600451	NA
mmu-miR-7036b-5p|mmu-mir-7036b	0.256423077248749	-1.74389071252906	4.06131915015829	-0.429390217329039	0.667639271823712	NA
mmu-miR-302b-3p|mmu-mir-302b	0.256423077248749	-1.74389071252906	4.06131915015829	-0.429390217329039	0.667639271823712	NA
mmu-miR-216a-5p|mmu-mir-216a	0.256423077248749	-1.74389071252906	4.06131915015829	-0.429390217329039	0.667639271823712	NA
mmu-miR-3076-3p|mmu-mir-3076	0.399610691004496	-0.782106946213133	4.061319009082	-0.19257461540553	0.847292126756323	NA
mmu-miR-669k-5p|mmu-mir-669i	0.128211538624374	-1.1714631588149	4.0804728567969	-0.287090050571853	0.774043370162153	NA
mmu-miR-3082-3p|mmu-mir-3082	0.732498390565948	-0.218603350033239	3.97036103484929	-0.0550588090388956	0.956091611963108	NA
mmu-miR-3083-5p|mmu-mir-3083	0.128211538624374	-1.1714631588149	4.0804728567969	-0.287090050571853	0.774043370162153	NA
mmu-miR-6999-3p|mmu-mir-6999	0.671009843384617	-0.463113039279847	3.99211454969933	-0.116006951582771	0.907647032429806	NA
mmu-miR-7668-5p|mmu-mir-7668	0.256423077248749	-1.74389071252906	4.06131915015829	-0.429390217329039	0.667639271823712	NA
mmu-miR-421-5p|mmu-mir-421	0.128211538624374	-1.1714631588149	4.0804728567969	-0.287090050571853	0.774043370162153	NA
mmu-miR-6962-3p|mmu-mir-6962	0.75017164292252	-0.644427537171153	3.65805889983911	-0.176166528428369	0.860163115945884	NA
mmu-miR-7035-3p|mmu-mir-7035	0.275306391162626	-0.209682479386038	4.0804728567969	-0.0513868090157166	0.95901729576709	NA
mmu-miR-208b-5p|mmu-mir-208b	0.414586766135868	0.594509221965896	4.04656655392268	0.146916951455942	0.883197571785178	NA
mmu-miR-208b-3p|mmu-mir-208b	62.8894973395281	0.603310727738714	2.36670990758548	0.254915368294635	NA	NA
mmu-miR-8120|mmu-mir-8120	0.384634615873123	-2.22908586988388	4.02648133703488	-0.553606408002226	0.579848239597375	NA
mmu-miR-672-3p|mmu-mir-672	0.418494004918373	0.611366620013598	4.04497163892886	0.151142374925401	0.879863406079216	NA
mmu-miR-675-3p|mmu-mir-675	1.02569230899499	-3.61345527123046	3.95320960686462	-0.914056078624269	0.360687379621682	NA
mmu-miR-1947-3p|mmu-mir-1947	0.128211538624374	-1.1714631588149	4.0804728567969	-0.287090050571853	0.774043370162153	NA
mmu-miR-33-5p|mmu-mir-33	1.5047434944375	-0.0922766067200713	3.59540956782051	-0.0256651168606664	0.9795244473987	NA
mmu-miR-33-3p|mmu-mir-33	1.51071712985393	0.391679199511069	3.60552727131457	0.108632987642959	0.913493595224683	NA
mmu-miR-196a-1-3p|mmu-mir-196a-1	0.128211538624374	-1.1714631588149	4.0804728567969	-0.287090050571853	0.774043370162153	NA
mmu-miR-297c-3p*mmu-miR-297b-3p*mmu-miR-297a-3p|mmu-mir-297a-4	0.256423077248749	-1.74389071252906	4.06131915015829	-0.429390217329039	0.667639271823712	NA
mmu-miR-297c-3p*mmu-miR-297b-3p*mmu-miR-297a-3p|mmu-mir-297a-3	0.256423077248749	-1.74389071252906	4.06131915015829	-0.429390217329039	0.667639271823712	NA
mmu-miR-3470b|mmu-mir-3470b	31.7350002616263	0.247847403043147	2.46487931091768	0.100551536923271	NA	NA
mmu-miR-467d-3p|mmu-mir-467d	0.927432920633365	-1.18115308238023	3.94535616733277	-0.299378061773	0.764651599174815	NA
mmu-miR-669k-5p|mmu-mir-669k	0.128211538624374	-1.1714631588149	4.0804728567969	-0.287090050571853	0.774043370162153	NA
mmu-miR-449a-5p|mmu-mir-449a	1.33194663706782	1.87518470590293	2.53364408625862	0.740113702659784	0.459231004895129	NA
mmu-miR-466p-3p*mmu-miR-466b-3p*mmu-miR-466c-3p|mmu-mir-466b-3	1.09412817883284	0.425165183819034	2.40484492129123	0.176795260290942	0.859669212150243	NA
mmu-miR-467d-3p|mmu-mir-467a-8	0.927432920633365	-1.18115308238023	3.94535616733277	-0.299378061773	0.764651599174815	NA
mmu-miR-467d-3p|mmu-mir-467a-9	0.927432920633365	-1.18115308238023	3.94535616733277	-0.299378061773	0.764651599174815	NA
mmu-miR-467d-3p|mmu-mir-467a-2	0.927432920633365	-1.18115308238023	3.94535616733277	-0.299378061773	0.764651599174815	NA
mmu-miR-467d-3p|mmu-mir-467a-3	0.927432920633365	-1.18115308238023	3.94535616733277	-0.299378061773	0.764651599174815	NA
mmu-miR-467d-3p|mmu-mir-467a-1	0.927432920633365	-1.18115308238023	3.94535616733277	-0.299378061773	0.764651599174815	NA
mmu-miR-467d-3p|mmu-mir-467a-6	0.927432920633365	-1.18115308238023	3.94535616733277	-0.299378061773	0.764651599174815	NA
mmu-miR-467d-3p|mmu-mir-467a-7	0.927432920633365	-1.18115308238023	3.94535616733277	-0.299378061773	0.764651599174815	NA
mmu-miR-467d-3p|mmu-mir-467a-4	0.927432920633365	-1.18115308238023	3.94535616733277	-0.299378061773	0.764651599174815	NA
mmu-miR-467d-3p|mmu-mir-467a-5	0.927432920633365	-1.18115308238023	3.94535616733277	-0.299378061773	0.764651599174815	NA
mmu-miR-7008-3p|mmu-mir-7008	0.449238278509038	0.736391997313153	4.03368805276603	0.182560472619638	0.85514290131291	NA
mmu-miR-3095-3p|mmu-mir-3095	1.42310863961179	0.463070248868675	2.59689000436864	0.178317236421131	0.858473843036664	NA
mmu-miR-3099-3p|mmu-mir-3099	0.256423077248749	-1.74389071252906	4.06131915015829	-0.429390217329039	0.667639271823712	NA
mmu-miR-6399|mmu-mir-6399	0.128211538624374	-1.1714631588149	4.0804728567969	-0.287090050571853	0.774043370162153	NA
mmu-miR-187-5p|mmu-mir-187	0.641057693121872	-2.94712617382411	3.98012686283512	-0.740460361036033	0.459020704704568	NA
mmu-miR-201-3p|mmu-mir-201	0.656033768253244	-1.6707768960595	3.99772214528356	-0.417932221235197	0.675996673543217	NA
mmu-miR-7069-3p|mmu-mir-7069	0.271399152380121	-0.209682479386038	4.0804728567969	-0.0513868090157167	0.95901729576709	NA
mmu-miR-6972-3p|mmu-mir-6972	0.271399152380121	-0.209682479386038	4.0804728567969	-0.0513868090157167	0.95901729576709	NA
mmu-miR-6977-3p|mmu-mir-6977	0.275306391162626	-0.209682479386038	4.0804728567969	-0.0513868090157166	0.95901729576709	NA
mmu-miR-3473b|mmu-mir-3473b	0.997794302986343	-3.54503624204637	3.95544607281757	-0.896241833862532	0.370123617266406	NA
mmu-miR-301b-5p|mmu-mir-301b	0.199558860597269	-1.1714631588149	4.0804728567969	-0.287090050571853	0.774043370162153	NA
mmu-miR-126b-3p|mmu-mir-126b	0.629121701864509	1.17507615625829	4.00081910427663	0.293708894511678	0.768980357102869	NA
mmu-miR-494-5p|mmu-mir-494	0.199558860597269	-1.1714631588149	4.0804728567969	-0.287090050571853	0.774043370162153	NA
mmu-miR-3062-5p|mmu-mir-3062	1.16142901869396	0.95942945137194	3.24658819608962	0.295519293924475	0.76759721571336	NA
mmu-miR-702-3p|mmu-mir-702	0.489841326891267	0.611366620013598	4.04497163892886	0.151142374925401	0.879863406079216	NA
mmu-miR-1668|mmu-mir-1668	0.342746474353016	-0.209682479386038	4.0804728567969	-0.0513868090157167	0.95901729576709	NA
mmu-miR-3473g|mmu-mir-3473g	0.69330742627104	-0.413749338318346	3.99021621087233	-0.103690957194496	0.917414603083857	NA
mmu-miR-466a-3p*mmu-miR-466e-3p|mmu-mir-466b-8	1.17142703681479	-0.0444234817793653	3.8824019374405	-0.0114422675691976	0.990870590578459	NA
mmu-miR-466a-3p*mmu-miR-466e-3p|mmu-mir-466b-7	1.17142703681479	-0.0444234817793653	3.8824019374405	-0.0114422675691976	0.990870590578459	NA
mmu-miR-466a-3p*mmu-miR-466e-3p|mmu-mir-466p	1.17142703681479	-0.0444234817793653	3.8824019374405	-0.0114422675691976	0.990870590578459	NA
mmu-miR-6916-3p|mmu-mir-6916	0.199558860597269	-1.1714631588149	4.0804728567969	-0.287090050571853	0.774043370162153	NA
mmu-miR-489-3p|mmu-mir-489	1.15091736390375	2.30814170118451	3.18086147537981	0.725634146299596	0.468063082333287	NA
mmu-miR-134-3p|mmu-mir-134	0.640843418212023	1.21021780357037	3.99858308743958	0.302661662170265	0.762147717337289	NA
mmu-miR-6984-3p|mmu-mir-6984	0.598676581791806	-2.80362233582559	3.98769282641773	-0.703068781339451	0.48201288632669	NA
mmu-miR-467b-5p|mmu-mir-467b	18.9580917567405	-21.8666859289541	3.90933651131382	-5.59345194911486	NA	NA
mmu-miR-1955-3p|mmu-mir-1955	0.598676581791806	-2.80362233582559	3.98769282641773	-0.703068781339451	0.48201288632669	NA
mmu-miR-3057-3p|mmu-mir-3057	0.923311406941012	1.9250542693175	3.39383244016583	0.56722136500747	0.57056379425953	NA
mmu-miR-467b-5p|mmu-mir-467a-10	18.9580917567405	-21.8666859289541	3.90933651131382	-5.59345194911486	NA	NA
mmu-miR-384-3p|mmu-mir-384	1.4999691007465	2.76897470433056	2.93824252827729	0.942391473025892	0.345992251235197	NA
mmu-miR-6959-3p|mmu-mir-6959	0.199558860597269	-1.1714631588149	4.0804728567969	-0.287090050571853	0.774043370162153	NA
mmu-miR-704|mmu-mir-704	0.342746474353016	-0.209682479386038	4.0804728567969	-0.0513868090157167	0.95901729576709	NA
mmu-miR-6955-3p|mmu-mir-6955	0.199558860597269	-1.1714631588149	4.0804728567969	-0.287090050571853	0.774043370162153	NA
mmu-miR-6995-3p|mmu-mir-6995	0.399117721194537	-2.21329186241537	4.02777252117262	-0.549507662307356	0.582657107660345	NA
mmu-miR-7666-3p|mmu-mir-7666	0.199558860597269	-1.1714631588149	4.0804728567969	-0.287090050571853	0.774043370162153	NA
mmu-miR-7662-5p|mmu-mir-7662	0.199558860597269	-1.1714631588149	4.0804728567969	-0.287090050571853	0.774043370162153	NA
mmu-miR-7669-3p|mmu-mir-7669	0.399117721194537	-2.21329186241537	4.02777252117262	-0.549507662307356	0.582657107660345	NA
mmu-miR-466a-3p*mmu-miR-466e-3p|mmu-mir-466a	1.17142703681479	-0.0444234817793653	3.8824019374405	-0.0114422675691976	0.990870590578459	NA
mmu-miR-466a-3p*mmu-miR-466e-3p|mmu-mir-466e	1.17142703681479	-0.0444234817793653	3.8824019374405	-0.0114422675691976	0.990870590578459	NA
mmu-miR-6964-5p|mmu-mir-6964	0.772309315620256	1.58773132280862	3.97764053640092	0.399164104518416	0.689772290338943	NA
mmu-miR-320-5p|mmu-mir-320	0.199558860597269	-1.1714631588149	4.0804728567969	-0.287090050571853	0.774043370162153	NA
mmu-miR-466a-3p*mmu-miR-466e-3p|mmu-mir-466b-6	1.17142703681479	-0.0444234817793653	3.8824019374405	-0.0114422675691976	0.990870590578459	NA
mmu-miR-466a-3p*mmu-miR-466e-3p|mmu-mir-466b-4	1.17142703681479	-0.0444234817793653	3.8824019374405	-0.0114422675691976	0.990870590578459	NA
mmu-miR-466a-3p*mmu-miR-466e-3p|mmu-mir-466b-5	1.17142703681479	-0.0444234817793653	3.8824019374405	-0.0114422675691976	0.990870590578459	NA
mmu-miR-466a-3p*mmu-miR-466e-3p|mmu-mir-466b-2	1.17142703681479	-0.0444234817793653	3.8824019374405	-0.0114422675691976	0.990870590578459	NA
mmu-miR-466a-3p*mmu-miR-466e-3p|mmu-mir-466b-1	1.17142703681479	-0.0444234817793653	3.8824019374405	-0.0114422675691976	0.990870590578459	NA
mmu-miR-467b-5p|mmu-mir-467a-8	18.9580917567405	-21.8666859289541	3.90933651131382	-5.59345194911486	NA	NA
mmu-miR-467b-5p|mmu-mir-467a-9	18.9580917567405	-21.8666859289541	3.90933651131382	-5.59345194911486	NA	NA
mmu-miR-467b-5p|mmu-mir-467a-2	18.9580917567405	-21.8666859289541	3.90933651131382	-5.59345194911486	NA	NA
mmu-miR-467b-5p|mmu-mir-467a-3	18.9580917567405	-21.8666859289541	3.90933651131382	-5.59345194911486	NA	NA
mmu-miR-467b-5p|mmu-mir-467a-1	18.9580917567405	-21.8666859289541	3.90933651131382	-5.59345194911486	NA	NA
mmu-miR-467b-5p|mmu-mir-467a-6	18.9580917567405	-21.8666859289541	3.90933651131382	-5.59345194911486	NA	NA
mmu-miR-467b-5p|mmu-mir-467a-7	18.9580917567405	-21.8666859289541	3.90933651131382	-5.59345194911486	NA	NA
mmu-miR-467b-5p|mmu-mir-467a-4	18.9580917567405	-21.8666859289541	3.90933651131382	-5.59345194911486	NA	NA
mmu-miR-467b-5p|mmu-mir-467a-5	18.9580917567405	-21.8666859289541	3.90933651131382	-5.59345194911486	NA	NA
mmu-miR-7009-3p|mmu-mir-7009	0.342746474353016	-0.209682479386038	4.0804728567969	-0.0513868090157167	0.95901729576709	NA
mmu-miR-3620-3p|mmu-mir-3620	0.485934088108762	0.594509221965896	4.04656655392268	0.146916951455942	0.883197571785178	NA
mmu-miR-466a-3p*mmu-miR-466e-3p|mmu-mir-466c-3	1.17142703681479	-0.0444234817793653	3.8824019374405	-0.0114422675691976	0.990870590578459	NA
mmu-miR-466a-3p*mmu-miR-466e-3p|mmu-mir-466c-2	1.17142703681479	-0.0444234817793653	3.8824019374405	-0.0114422675691976	0.990870590578459	NA
mmu-miR-466a-3p*mmu-miR-466e-3p|mmu-mir-466c-1	1.17142703681479	-0.0444234817793653	3.8824019374405	-0.0114422675691976	0.990870590578459	NA
mmu-miR-219a-5p|mmu-mir-219a-1	0.715938068778735	2.86993981196546	3.96363037973448	0.724068476878944	0.469023696313996	NA
mmu-miR-490-5p|mmu-mir-490	0.143187613755747	0.752090192827593	4.0804728567969	0.184314470215094	0.853766762805943	NA
mmu-miR-539-3p|mmu-mir-539	1.21480393479232	3.62743800319389	2.95884465119299	1.22596433095307	0.220212098113567	NA
mmu-miR-7685-3p|mmu-mir-7685	0.143187613755747	0.752090192827593	4.0804728567969	0.184314470215094	0.853766762805943	NA
mmu-miR-7085-5p|mmu-mir-7085	0.433470080049745	2.14864159535238	4.00006332466857	0.537151895096663	0.59116269664162	NA
mmu-miR-3058-3p|mmu-mir-3058	0.429562841267241	2.13684949509438	4.00081957691842	0.534102939163346	0.593270316372788	NA
mmu-miR-3079-5p|mmu-mir-3079	0.286375227511494	1.55628222675471	4.04656728413244	0.384593191581731	0.700538839192302	NA
mmu-miR-7687-5p|mmu-mir-7687	0.143187613755747	0.752090192827593	4.0804728567969	0.184314470215094	0.853766762805943	NA
mmu-miR-6934-5p|mmu-mir-6934	0.808170889550731	3.03405861169788	3.95755680921337	0.766649414768842	0.44328998704427	NA
mmu-miR-874-5p|mmu-mir-874	0.572750455022988	2.54950482868763	3.97764088551901	0.640959026233199	0.521549304305516	NA
mmu-miR-1258-3p|mmu-mir-1258	0.286375227511494	1.55628222675471	4.04656728413244	0.384593191581731	0.700538839192302	NA
mmu-miR-6946-5p|mmu-mir-6946	0.286375227511494	1.55628222675471	4.04656728413244	0.384593191581731	0.700538839192302	NA
mmu-miR-5709-3p|mmu-mir-5709	0.572750455022988	2.54950482868763	3.97764088551901	0.640959026233199	0.521549304305516	NA
mmu-miR-137-3p|mmu-mir-137	0.572750455022988	2.54950482868763	3.97764088551901	0.640959026233199	0.521549304305516	NA
mmu-miR-344d-3p|mmu-mir-344d-3	0.143187613755747	0.752090192827593	4.0804728567969	0.184314470215094	0.853766762805943	NA
mmu-miR-7026-5p|mmu-mir-7026	0.572750455022988	2.54950482868763	3.97764088551901	0.640959026233199	0.521549304305516	NA
mmu-miR-181d-3p|mmu-mir-181d	0.603494728613653	2.61873863614615	3.97434954967433	0.658909993551204	0.509953568102069	NA
mmu-miR-1188-5p|mmu-mir-1188	0.932335946063326	3.24329891331797	3.28875795175363	0.986177444767128	0.324046045456051	NA
mmu-miR-219a-5p|mmu-mir-219a-2	0.143187613755747	0.752090192827593	4.0804728567969	0.184314470215094	0.853766762805943	NA
mmu-miR-128-2-5p|mmu-mir-128-2	0.731567023908753	2.89922300561748	3.96249618962521	0.731665815404025	0.464372566237923	NA
mmu-miR-7659-5p|mmu-mir-7659	0.290282466293998	1.57313962457191	4.04497236097543	0.388912329722954	0.697341001003846	NA
mmu-miR-5100|mmu-mir-5100	0.43737731883225	2.16035517856056	3.99931805564244	0.540180887967294	0.58907229166975	NA
mmu-miR-147-5p|mmu-mir-147	0.143187613755747	0.752090192827593	4.0804728567969	0.184314470215094	0.853766762805943	NA
mmu-miR-3060-3p|mmu-mir-3060	0.572750455022988	2.54950482868763	3.97764088551901	0.640959026233199	0.521549304305516	NA
mmu-miR-376a-3p|mmu-mir-376a	1.20698945722731	3.61801109848389	3.6916155839192	0.980061714508972	0.327055656123564	NA
mmu-miR-3094-5p|mmu-mir-3094	0.808170889550731	3.03405861169788	3.95755680921337	0.766649414768842	0.44328998704427	NA
mmu-miR-181b-1-3p|mmu-mir-181b-1	1.32996655158997	3.75207770310224	3.59120563273987	1.04479611774267	0.296117209580043	NA
mmu-miR-7072-3p|mmu-mir-7072	0.143187613755747	0.752090192827593	4.0804728567969	0.184314470215094	0.853766762805943	NA
mmu-miR-124-3p|mmu-mir-124-2	0.715938068778735	2.86993981196546	3.96363037973448	0.724068476878944	0.469023696313996	NA
mmu-miR-124-3p|mmu-mir-124-3	0.715938068778735	2.86993981196546	3.96363037973448	0.724068476878944	0.469023696313996	NA
mmu-miR-124-3p|mmu-mir-124-1	0.715938068778735	2.86993981196546	3.96363037973448	0.724068476878944	0.469023696313996	NA
mmu-miR-3082-5p|mmu-mir-3082	0.143187613755747	0.752090192827593	4.0804728567969	0.184314470215094	0.853766762805943	NA
mmu-miR-466n-3p|mmu-mir-466n	0.143187613755747	0.752090192827593	4.0804728567969	0.184314470215094	0.853766762805943	NA
mmu-miR-210-5p|mmu-mir-210	1.45141233146999	3.88670490489293	3.42924666386149	1.13339904820854	0.257046713619993	NA
mmu-miR-7020-3p|mmu-mir-7020	0.143187613755747	0.752090192827593	4.0804728567969	0.184314470215094	0.853766762805943	NA
mmu-miR-7675-5p|mmu-mir-7675	0.143187613755747	0.752090192827593	4.0804728567969	0.184314470215094	0.853766762805943	NA
mmu-miR-208a-5p|mmu-mir-208a	0.143187613755747	0.752090192827593	4.0804728567969	0.184314470215094	0.853766762805943	NA
mmu-miR-760-3p|mmu-mir-760	0.143187613755747	0.752090192827593	4.0804728567969	0.184314470215094	0.853766762805943	NA
mmu-miR-675-5p|mmu-mir-675	1.07161632103657	3.44566904310449	3.08488156302648	1.11695343004483	0.264014237649823	NA
mmu-miR-496a-5p|mmu-mir-496a	0.317119501102159	1.68235913565592	4.03506356500784	0.416934977244319	0.676725968805215	NA
mmu-miR-328-5p|mmu-mir-328	0.290282466293998	1.57313962457191	4.04497236097543	0.388912329722954	0.697341001003846	NA
mmu-miR-6937-5p|mmu-mir-6937	0.286375227511494	1.55628222675471	4.04656728413244	0.384593191581731	0.700538839192302	NA
mmu-miR-190b-3p|mmu-mir-190b	1.00231329629023	3.35359387700724	3.94751997722436	0.849544497901509	0.395578380666285	NA
mmu-miR-130b-3p|mmu-mir-130b	1.30312951678181	3.72191030881265	2.97744643808143	1.25003434527303	0.211287001337611	NA
mmu-miR-344d-3p|mmu-mir-344d-1	0.143187613755747	0.752090192827593	4.0804728567969	0.184314470215094	0.853766762805943	NA
mmu-miR-344d-3p|mmu-mir-344d-2	0.143187613755747	0.752090192827593	4.0804728567969	0.184314470215094	0.853766762805943	NA
mmu-miR-186-3p|mmu-mir-186	1.00231329629023	3.35359387700724	3.94751997722436	0.849544497901509	0.395578380666285	NA
mmu-miR-202-5p|mmu-mir-202	0.143187613755747	0.752090192827593	4.0804728567969	0.184314470215094	0.853766762805943	NA
mmu-miR-203-5p|mmu-mir-203	1.31943279739239	3.7482308589474	3.65308785682487	1.02604454254906	0.304870588889819	NA
mmu-miR-7235-3p|mmu-mir-7235	0.143187613755747	0.752090192827593	4.0804728567969	0.184314470215094	0.853766762805943	NA
mmu-miR-6979-3p|mmu-mir-6979	0.290282466293998	1.57313962457191	4.04497236097543	0.388912329722954	0.697341001003846	NA
mmu-miR-133b-5p|mmu-mir-133b	0.294189705076503	1.58985211714473	4.04340879921228	0.393195987864115	0.694174732797111	NA
mmu-miR-7654-5p|mmu-mir-7654	0.294189705076503	1.58985211714473	4.04340879921228	0.393195987864115	0.694174732797111	NA
mmu-miR-6967-3p|mmu-mir-6967-2	0.294189705076503	1.58985211714473	4.04340879921228	0.393195987864115	0.694174732797111	NA
mmu-miR-7013-5p|mmu-mir-7013	0.147094852538251	0.752090192827593	4.0804728567969	0.184314470215094	0.853766762805943	NA
mmu-miR-5114|mmu-mir-5114	0.147094852538251	0.752090192827593	4.0804728567969	0.184314470215094	0.853766762805943	NA
mmu-miR-7036a-3p|mmu-mir-7036a	0.147094852538251	0.752090192827593	4.0804728567969	0.184314470215094	0.853766762805943	NA
mmu-miR-653-3p|mmu-mir-653	0.147094852538251	0.752090192827593	4.0804728567969	0.184314470215094	0.853766762805943	NA
mmu-let-7k|mmu-let-7k	0.588379410153006	2.5854957528274	3.97591055076022	0.650290221527502	0.515504772232389	NA
mmu-miR-500-5p|mmu-mir-500	0.147094852538251	0.752090192827593	4.0804728567969	0.184314470215094	0.853766762805943	NA
mmu-miR-1953|mmu-mir-1953	0.294189705076503	1.58985211714473	4.04340879921228	0.393195987864115	0.694174732797111	NA
mmu-miR-6967-3p|mmu-mir-6967-1	0.294189705076503	1.58985211714473	4.04340879921228	0.393195987864115	0.694174732797111	NA
mmu-miR-3094-3p|mmu-mir-3094	0.588379410153006	2.5854957528274	3.97591055076022	0.650290221527502	0.515504772232389	NA
mmu-miR-6912-5p|mmu-mir-6912	0.147094852538251	0.752090192827593	4.0804728567969	0.184314470215094	0.853766762805943	NA
mmu-miR-669e-5p|mmu-mir-669e	0.588379410153006	2.5854957528274	3.97591055076022	0.650290221527502	0.515504772232389	NA
mmu-miR-3087-3p|mmu-mir-3087	0.294189705076503	1.58985211714473	4.04340879921228	0.393195987864115	0.694174732797111	NA
mmu-miR-7224-3p|mmu-mir-7224	1.52462259499884	3.9545422483947	3.43504493694393	1.15123450230988	0.249635774556676	NA
mmu-miR-351-3p|mmu-mir-351	1.1370121070004	3.52719372089194	3.75159352961996	0.940185468666498	0.347122434192293	NA
mmu-miR-677-3p|mmu-mir-677	0.147094852538251	0.752090192827593	4.0804728567969	0.184314470215094	0.853766762805943	NA
mmu-miR-679-3p|mmu-mir-679	1.08333803738408	3.46060657130951	3.82652637851184	0.904372851247757	0.365797728885358	NA
mmu-miR-6896-5p|mmu-mir-6896	1.1370121070004	3.52719372089194	3.75159352961996	0.940185468666498	0.347122434192293	NA
mmu-miR-743a-3p|mmu-mir-743a	0.147094852538251	0.752090192827593	4.0804728567969	0.184314470215094	0.853766762805943	NA
mmu-miR-323-5p|mmu-mir-323	0.147094852538251	0.752090192827593	4.0804728567969	0.184314470215094	0.853766762805943	NA
mmu-miR-3475-3p|mmu-mir-3475	0.147094852538251	0.752090192827593	4.0804728567969	0.184314470215094	0.853766762805943	NA
mmu-miR-669b-3p|mmu-mir-669b	0.147094852538251	0.752090192827593	4.0804728567969	0.184314470215094	0.853766762805943	NA
mmu-miR-6935-3p|mmu-mir-6935	0.147094852538251	0.752090192827593	4.0804728567969	0.184314470215094	0.853766762805943	NA
mmu-miR-153-3p|mmu-mir-153	0.321026739884664	1.69816499481049	4.03368871742418	0.420995548683513	0.673758332297283	NA
mmu-miR-3091-3p|mmu-mir-3091	0.147094852538251	0.752090192827593	4.0804728567969	0.184314470215094	0.853766762805943	NA
mmu-miR-3473a|mmu-mir-3473a	0.147094852538251	0.752090192827593	4.0804728567969	0.184314470215094	0.853766762805943	NA
mmu-miR-18b-5p|mmu-mir-18b	0.321026739884664	1.69816499481049	4.03368871742418	0.420995548683513	0.673758332297283	NA
mmu-miR-126b-5p|mmu-mir-126b	0.173931887346413	0.752090192827593	4.0804728567969	0.184314470215094	0.853766762805943	NA
mmu-miR-7688-5p|mmu-mir-7688	0.173931887346413	0.752090192827593	4.0804728567969	0.184314470215094	0.853766762805943	NA
mmu-miR-218-1-3p|mmu-mir-218-1	0.173931887346413	0.752090192827593	4.0804728567969	0.184314470215094	0.853766762805943	NA
mmu-miR-452-3p|mmu-mir-452	0.173931887346413	0.752090192827593	4.0804728567969	0.184314470215094	0.853766762805943	NA
mmu-miR-3572-5p|mmu-mir-3572	0.173931887346413	0.752090192827593	4.0804728567969	0.184314470215094	0.853766762805943	NA
mmu-miR-7687-3p|mmu-mir-7687	0.173931887346413	0.752090192827593	4.0804728567969	0.184314470215094	0.853766762805943	NA
mmu-miR-450a-2-3p|mmu-mir-450a-2	0.521795662039238	2.39233947902318	3.98571334538671	0.600228684732737	0.54835383919842	NA
mmu-miR-504-3p|mmu-mir-504	0.173931887346413	0.752090192827593	4.0804728567969	0.184314470215094	0.853766762805943	NA
mmu-miR-7671-5p|mmu-mir-7671	0.173931887346413	0.752090192827593	4.0804728567969	0.184314470215094	0.853766762805943	NA
mmu-miR-7024-5p|mmu-mir-7024	0.347863774692825	1.80079160773108	4.02510803432425	0.447389633365058	0.654593759463076	NA
mmu-miR-669d-2-3p|mmu-mir-669d-2	0.173931887346413	0.752090192827593	4.0804728567969	0.184314470215094	0.853766762805943	NA
mmu-miR-467a-3p|mmu-mir-467a-10	0.173931887346413	0.752090192827593	4.0804728567969	0.184314470215094	0.853766762805943	NA
mmu-miR-6951-5p|mmu-mir-6951	0.173931887346413	0.752090192827593	4.0804728567969	0.184314470215094	0.853766762805943	NA
mmu-miR-3097-3p|mmu-mir-3097	0.173931887346413	0.752090192827593	4.0804728567969	0.184314470215094	0.853766762805943	NA
mmu-miR-216b-5p|mmu-mir-216b	0.173931887346413	0.752090192827593	4.0804728567969	0.184314470215094	0.853766762805943	NA
mmu-miR-6948-5p|mmu-mir-6948	0.69572754938565	2.81084952469376	3.96598925834615	0.708738562208286	0.478486729895775	NA
mmu-miR-669d-2-3p|mmu-mir-669d	0.173931887346413	0.752090192827593	4.0804728567969	0.184314470215094	0.853766762805943	NA
mmu-miR-6997-5p|mmu-mir-6997	0.173931887346413	0.752090192827593	4.0804728567969	0.184314470215094	0.853766762805943	NA
mmu-miR-6996-3p|mmu-mir-6996	0.173931887346413	0.752090192827593	4.0804728567969	0.184314470215094	0.853766762805943	NA
mmu-miR-7664-3p|mmu-mir-7664	0.347863774692825	1.80079160773108	4.02510803432425	0.447389633365058	0.654593759463076	NA
mmu-miR-7227-3p|mmu-mir-7227	0.347863774692825	1.80079160773108	4.02510803432425	0.447389633365058	0.654593759463076	NA
mmu-miR-215-3p|mmu-mir-215	0.173931887346413	0.752090192827593	4.0804728567969	0.184314470215094	0.853766762805943	NA
mmu-miR-6962-5p|mmu-mir-6962	0.173931887346413	0.752090192827593	4.0804728567969	0.184314470215094	0.853766762805943	NA
mmu-miR-7037-5p|mmu-mir-7037	0.173931887346413	0.752090192827593	4.0804728567969	0.184314470215094	0.853766762805943	NA
mmu-miR-1945|mmu-mir-1945	0.173931887346413	0.752090192827593	4.0804728567969	0.184314470215094	0.853766762805943	NA
mmu-miR-1948-5p|mmu-mir-1948	0.173931887346413	0.752090192827593	4.0804728567969	0.184314470215094	0.853766762805943	NA
mmu-miR-7042-3p|mmu-mir-7042	0.173931887346413	0.752090192827593	4.0804728567969	0.184314470215094	0.853766762805943	NA
mmu-miR-7053-3p|mmu-mir-7053	0.173931887346413	0.752090192827593	4.0804728567969	0.184314470215094	0.853766762805943	NA
mmu-miR-467a-3p|mmu-mir-467d	0.173931887346413	0.752090192827593	4.0804728567969	0.184314470215094	0.853766762805943	NA
mmu-miR-467a-3p|mmu-mir-467a-8	0.173931887346413	0.752090192827593	4.0804728567969	0.184314470215094	0.853766762805943	NA
mmu-miR-467a-3p|mmu-mir-467a-9	0.173931887346413	0.752090192827593	4.0804728567969	0.184314470215094	0.853766762805943	NA
mmu-miR-467a-3p|mmu-mir-467a-2	0.173931887346413	0.752090192827593	4.0804728567969	0.184314470215094	0.853766762805943	NA
mmu-miR-467a-3p|mmu-mir-467a-3	0.173931887346413	0.752090192827593	4.0804728567969	0.184314470215094	0.853766762805943	NA
mmu-miR-467a-3p|mmu-mir-467a-1	0.173931887346413	0.752090192827593	4.0804728567969	0.184314470215094	0.853766762805943	NA
mmu-miR-467a-3p|mmu-mir-467a-6	0.173931887346413	0.752090192827593	4.0804728567969	0.184314470215094	0.853766762805943	NA
mmu-miR-467a-3p|mmu-mir-467a-7	0.173931887346413	0.752090192827593	4.0804728567969	0.184314470215094	0.853766762805943	NA
mmu-miR-467a-3p|mmu-mir-467a-4	0.173931887346413	0.752090192827593	4.0804728567969	0.184314470215094	0.853766762805943	NA
mmu-miR-467a-3p|mmu-mir-467a-5	0.173931887346413	0.752090192827593	4.0804728567969	0.184314470215094	0.853766762805943	NA
mmu-miR-7004-3p|mmu-mir-7004	0.173931887346413	0.752090192827593	4.0804728567969	0.184314470215094	0.853766762805943	NA
mmu-miR-741-3p|mmu-mir-741	0.173931887346413	0.752090192827593	4.0804728567969	0.184314470215094	0.853766762805943	NA
mmu-miR-3095-5p|mmu-mir-3095	0.347863774692825	1.80079160773108	4.02510803432425	0.447389633365058	0.654593759463076	NA
mmu-miR-20a-3p|mmu-mir-20a	0.347863774692825	1.80079160773108	4.02510803432425	0.447389633365058	0.654593759463076	NA

## Sheet: Tab. S6
miRNAs deregulated transcriptionally
	baseMean	log2FoldChange	lfcSE	stat	pvalue	padj
mmu-miR-206-3p|mmu-mir-206	13555.5	1.6438	0.126395	13.0052	1.1425e-38	4.77567e-36
mmu-miR-23b-3p|mmu-mir-23b	15964.7	0.904313	0.0718851	12.58	2.72101e-36	5.68691e-34
mmu-miR-381-3p|mmu-mir-381	595.107	2.87679	0.23396	12.2961	9.51024e-35	1.32509e-32
mmu-miR-541-5p|mmu-mir-541	1516.65	1.45668	0.129308	11.2652	1.94987e-29	2.03762e-27
mmu-miR-369-3p|mmu-mir-369	1236.38	1.49429	0.137279	10.8851	1.35823e-27	1.13548e-25
mmu-miR-23a-3p|mmu-mir-23a	34830.7	0.873203	0.0836149	10.4432	1.57481e-25	1.09712e-23
mmu-miR-543-3p|mmu-mir-543	194.174	2.19914	0.214332	10.2604	1.0624e-24	6.34402e-23
mmu-miR-24-3p|mmu-mir-24-1	57014.5	1.3777	0.135491	10.1682	2.74881e-24	1.27667e-22
mmu-miR-370-3p|mmu-mir-370	164.428	3.1291	0.320615	9.75968	1.67689e-22	7.00938e-21
mmu-miR-487b-3p|mmu-mir-487b	690.005	2.45678	0.255906	9.60033	7.96852e-22	3.02804e-20
mmu-miR-409-3p|mmu-mir-409	208.353	1.58328	0.173909	9.10406	8.70166e-20	2.79792e-18
mmu-miR-300-3p|mmu-mir-300	227.964	1.36683	0.161059	8.48652	2.12911e-17	6.35693e-16
mmu-miR-495-3p|mmu-mir-495	260.472	1.69278	0.200436	8.44547	3.02823e-17	8.43867e-16
mmu-miR-380-3p|mmu-mir-380	66.5877	2.95392	0.354482	8.33306	7.87825e-17	2.05819e-15
mmu-miR-27b-3p|mmu-mir-27b	52262.7	0.882435	0.106806	8.26207	1.4317e-16	3.5203e-15
mmu-miR-24-2-5p|mmu-mir-24-2	3893.03	1.11117	0.138391	8.02916	9.81392e-16	2.27901e-14
mmu-miR-431-5p|mmu-mir-431	197.534	1.94199	0.246209	7.88757	3.08128e-15	6.77882e-14
mmu-miR-409-5p|mmu-mir-409	337.596	1.2204	0.165711	7.3646	1.77684e-13	3.53676e-12
mmu-miR-369-5p|mmu-mir-369	292.739	1.83625	0.253623	7.24008	4.4841e-13	8.51979e-12
mmu-miR-27a-3p|mmu-mir-27a	10349.5	0.959411	0.133331	7.19573	6.21282e-13	1.12911e-11
mmu-miR-665-3p|mmu-mir-665	28.7428	3.18685	0.4621	6.89646	5.33138e-12	9.28549e-11
mmu-miR-501-3p|mmu-mir-501	454.412	-1.03064	0.151627	-6.79724	1.06642e-11	1.78306e-10
mmu-miR-434-5p|mmu-mir-434	831.45	1.15469	0.17672	6.534	6.4037e-11	9.91388e-10
mmu-miR-486b-3p|mmu-mir-486b	249.33	-0.960394	0.146893	-6.53807	6.2319e-11	9.91388e-10
mmu-miR-341-3p|mmu-mir-341	104.354	1.83309	0.286457	6.39919	1.56207e-10	2.33194e-09
mmu-miR-486a-3p|mmu-mir-486a	1109.83	-0.842214	0.134787	-6.24846	4.1451e-10	5.77551e-09
mmu-miR-486b-5p*mmu-miR-486a-5p|mmu-mir-486a	28962.1	-0.849585	0.140582	-6.04336	1.50937e-09	2.03522e-08
mmu-miR-410-3p|mmu-mir-410	203.089	1.18402	0.203241	5.82569	5.68757e-09	7.20425e-08
mmu-miR-127-5p|mmu-mir-127	1043.14	0.780935	0.13551	5.76295	8.26574e-09	1.0162e-07
mmu-miR-27b-5p|mmu-mir-27b	243.438	0.866111	0.151308	5.72416	1.03945e-08	1.2414e-07
mmu-miR-127-3p|mmu-mir-127	1686.46	0.752628	0.13391	5.62041	1.90508e-08	2.21201e-07
mmu-miR-485-5p|mmu-mir-485	114.924	1.24468	0.238717	5.21404	1.84776e-07	1.93091e-06
mmu-miR-379-5p|mmu-mir-379	2811.95	0.876498	0.176246	4.97316	6.58713e-07	5.9857e-06
mmu-miR-540-3p|mmu-mir-540	43.6904	2.11237	0.437215	4.83142	1.35562e-06	1.20564e-05
mmu-miR-411-5p|mmu-mir-411	4172.95	0.925666	0.202647	4.56788	4.92683e-06	4.03807e-05
mmu-miR-532-5p|mmu-mir-532	350.17	-0.663314	0.152395	-4.35261	1.34529e-05	0.0001061
mmu-miR-24-1-5p|mmu-mir-24-1	248.249	0.804983	0.190224	4.23177	2.31858e-05	0.000179475
mmu-miR-379-3p|mmu-mir-379	76.5421	1.05365	0.257755	4.0878	4.35489e-05	0.000319358
mmu-miR-362-3p|mmu-mir-362	110.949	-0.843152	0.212575	-3.96637	7.29758e-05	0.000500063
mmu-miR-192-5p|mmu-mir-192	253.512	-0.634172	0.163759	-3.87259	0.000107687	0.000726019
mmu-miR-151-3p|mmu-mir-151	1530.08	-0.494476	0.127834	-3.86811	0.000109684	0.000727744
mmu-miR-337-5p|mmu-mir-337	696.801	0.740165	0.197043	3.75636	0.0001724	0.00110867
mmu-miR-361-3p|mmu-mir-361	387.289	-0.398177	0.108266	-3.67776	0.00023529	0.00138523
mmu-miR-1a-3p|mmu-mir-1a-2	8.55826e+06	-0.45796	0.125049	-3.66224	0.000250024	0.00143165
mmu-miR-539-5p|mmu-mir-539	181.895	0.74237	0.206426	3.5963	0.000322781	0.00182327
mmu-miR-181c-5p|mmu-mir-181c	300.446	0.651455	0.189999	3.42872	0.000606438	0.00333541
mmu-let-7d-3p|mmu-let-7d	3655.58	-0.548987	0.164553	-3.33623	0.000849218	0.00449333
mmu-miR-412-5p|mmu-mir-412	77.7399	0.952012	0.29082	3.27354	0.00106208	0.00548086
mmu-miR-154-3p|mmu-mir-154	24.3424	1.28775	0.394969	3.26039	0.0011126	0.00567154
mmu-miR-194-5p|mmu-mir-194-2	744.999	-0.442865	0.137796	-3.21393	0.00130932	0.00652637
mmu-miR-361-5p|mmu-mir-361	1276.62	-0.534757	0.167354	-3.19536	0.00139655	0.00686775
mmu-miR-134-5p|mmu-mir-134	45.0605	1.04077	0.328482	3.16841	0.00153274	0.00744985
mmu-miR-329-5p|mmu-mir-329	44.9965	0.996445	0.316216	3.15115	0.00162629	0.0077249
mmu-miR-382-5p|mmu-mir-382	521.423	0.439869	0.142696	3.08255	0.00205234	0.0096391
mmu-miR-195a-5p|mmu-mir-195a	2825.05	0.294724	0.0957919	3.07671	0.002093	0.00972082
mmu-miR-151-5p|mmu-mir-151	9682.14	-0.365944	0.119162	-3.07098	0.0021336	0.0098005

## Sheet: Tab. S7
miRNA missregulated in Mbnl1KO are bolded
miRNA name	cluster
mmu-miR-325-3p	2
mmu-miR-154-3p	2
mmu-miR-669f-3p	2
mmu-miR-6951-5p	2
mmu-miR-384-3p	2
mmu-miR-466a-3p	2
mmu-miR-370-3p	2
mmu-miR-6939-3p	2
mmu-miR-376b-3p	2
mmu-miR-543-3p	2
mmu-miR-330-5p	2
mmu-miR-669p-5p	2
mmu-miR-433-3p	2
mmu-miR-380-3p	2
mmu-miR-335-3p	2
mmu-miR-6240	2
mmu-miR-677-5p	2
mmu-miR-466p-3p	2
mmu-miR-297a-3p	2
mmu-miR-196a-1-3p	2
mmu-miR-351-5p	2
mmu-miR-323-3p	2
mmu-miR-666-3p	2
mmu-miR-16-1-3p	2
mmu-miR-384-5p	2
mmu-miR-380-5p	2
mmu-miR-669o-3p	2
mmu-miR-409-3p	2
mmu-miR-412-5p	2
mmu-miR-3072-5p	2
mmu-miR-702-3p	2
mmu-miR-466e-3p	2
mmu-miR-429-3p	2
mmu-miR-485-3p	2
mmu-miR-452-5p	2
mmu-miR-665-5p	2
mmu-let-7c-1-3p	2
mmu-miR-667-3p	2
mmu-miR-323-5p	2
mmu-miR-122b-3p	2
mmu-miR-503-5p	2
mmu-miR-376a-3p	2
mmu-miR-122-5p	2
mmu-miR-152-5p	2
mmu-miR-669d-5p	2
mmu-miR-466c-3p	2
mmu-miR-673-5p	2
mmu-miR-666-5p	2
mmu-miR-874-3p	2
mmu-miR-542-3p	2
mmu-miR-499-3p	2
mmu-miR-669b-5p	2
mmu-miR-877-5p	2
mmu-miR-135a-5p	2
mmu-miR-369-3p	2
mmu-miR-322-3p	2
mmu-miR-5099	2
mmu-miR-467a-5p	2
mmu-miR-379-3p	2
mmu-miR-223-3p	2
mmu-miR-20a-3p	2
mmu-miR-376c-5p	2
mmu-miR-544-5p	2
mmu-miR-669l-5p	2
mmu-miR-190b-5p	2
mmu-miR-669m-5p	2
mmu-miR-544-3p	2
mmu-miR-181b-1-3p	2
mmu-miR-144-5p	2
mmu-miR-148a-5p	2
mmu-miR-301a-5p	2
mmu-miR-466n-3p	2
mmu-miR-467d-5p	2
mmu-miR-496a-3p	2
mmu-miR-669a-5p	2
mmu-miR-1983	2
mmu-miR-33-5p	2
mmu-miR-467c-5p	2
mmu-miR-144-3p	2
mmu-miR-679-5p	2
mmu-miR-6923-3p	2
mmu-miR-208b-3p	2
mmu-miR-669o-5p	2
mmu-miR-487b-5p	2
mmu-miR-450b-5p	2
mmu-miR-499-5p	2
mmu-miR-450a-2-3p	2
mmu-miR-7a-5p	2
mmu-miR-298-5p	2
mmu-miR-466b-3p	2
mmu-miR-369-5p	2
mmu-miR-370-5p	2
mmu-miR-17-5p	2
mmu-miR-199b-5p	2
mmu-miR-18a-5p	2
mmu-miR-466d-3p	2
mmu-miR-32-5p	2
mmu-miR-467a-3p	2
mmu-miR-6923-5p	2
mmu-miR-210-3p	2
mmu-miR-148a-3p	2
mmu-miR-5126	2
mmu-miR-152-3p	2
mmu-miR-421-3p	2
mmu-miR-19a-3p	2
mmu-miR-142a-3p	2
mmu-miR-142b	2
mmu-miR-296-3p	2
mmu-miR-1197-3p	2
mmu-miR-2137	2
mmu-miR-495-5p	2
mmu-miR-669a-3p	2
mmu-miR-341-5p	2
mmu-miR-503-3p	2
mmu-miR-214-3p	2
mmu-miR-410-5p	2
mmu-miR-130b-3p	2
mmu-miR-467e-5p	2
mmu-miR-340-5p	2
mmu-miR-20a-5p	2
mmu-miR-669c-5p	2
mmu-miR-206-5p	2
mmu-miR-496a-5p	2
mmu-miR-3072-3p	2
mmu-miR-455-5p	2
mmu-miR-199b-3p	2
mmu-miR-199a-3p	2
mmu-miR-19b-3p	2
mmu-miR-301b-3p	2
mmu-miR-224-5p	2
mmu-miR-130b-5p	2
mmu-miR-296-5p	2
mmu-miR-672-5p	2
mmu-miR-218-5p	2
mmu-miR-412-3p	2
mmu-miR-351-3p	2
mmu-miR-3099-3p	2
mmu-miR-301a-3p	2
mmu-miR-501-5p	2
mmu-miR-758-3p	2
mmu-miR-199a-5p	2
mmu-miR-214-5p	2
mmu-miR-652-3p	2

## Sheet: Tab. S8 non-DM1 vs DM1
small RNA-seq results, DM1 patients
	baseMean	log2FoldChange	lfcSE	stat	pvalue	padj
hsa-let-7i-5p|hsa-let-7i	1215.72350422396	-1.1656979705934	0.0782401597015475	-14.8989722802207	3.3468790264598e-50	1.27516090908118e-47
hsa-miR-191-5p|hsa-mir-191	3254.90049648749	-1.90656747629139	0.156193652686056	-12.2064337667007	2.87204263697419e-34	5.47124122343583e-32
hsa-let-7f-5p|hsa-let-7f-1	7413.58042717745	-1.78462682242731	0.151426801502046	-11.7854092190093	4.64160263735172e-32	5.89483534943669e-30
hsa-let-7f-5p|hsa-let-7f-2	7929.88100283786	-1.7975972816973	0.156774881610384	-11.4661051772609	1.95250944350451e-30	1.85976524493805e-28
hsa-miR-186-5p|hsa-mir-186	1479.6899906916	-1.03212326334146	0.0940071841548133	-10.979195607452	4.81189303827956e-28	3.66666249516903e-26
hsa-miR-365b-3p*hsa-miR-365a-3p|hsa-mir-365a	83.9773432876948	-2.72353389435388	0.251800936235196	-10.8162182995617	2.8843454672299e-27	1.56990803287799e-25
hsa-miR-365b-3p*hsa-miR-365a-3p|hsa-mir-365b	83.9773432876948	-2.72353389435388	0.251800936235196	-10.8162182995617	2.8843454672299e-27	1.56990803287799e-25
hsa-miR-27a-3p|hsa-mir-27a	2437.46790008334	0.895213553271771	0.0861547259371294	10.390765492366	2.73151935252663e-25	1.30088609164081e-23
hsa-let-7g-5p|hsa-let-7g	808.02340007714	-1.55446111035337	0.186150326458097	-8.35056881140244	6.79350004894703e-17	2.87591502072091e-15
hsa-miR-378d|hsa-mir-378d-2	222.749884370619	-1.38613555494716	0.170489883996104	-8.13030968440826	4.28195083249725e-16	1.63142326718145e-14
hsa-miR-381-3p|hsa-mir-381	538.04782634864	1.95880892730391	0.249891999329206	7.83862201495847	4.55517467609149e-15	1.5777468650826e-13
hsa-miR-23a-3p|hsa-mir-23a	1107.72635600653	1.26994396919875	0.164167871833253	7.73564251651288	1.02882176733886e-14	3.26650911130087e-13
hsa-miR-378d|hsa-mir-378d-1	208.946986873415	-1.35620538203901	0.19812394980833	-6.84523695066165	7.6349390896698e-12	2.23762445628015e-10
hsa-miR-98-5p|hsa-mir-98	140.15129258353	-1.62472491375627	0.24977040877118	-6.50487350262823	7.77587848091447e-11	2.11614978659172e-09
hsa-miR-136-3p|hsa-mir-136	127.920940091265	1.98126678527977	0.329115358329488	6.01997668943866	1.74442190842542e-09	4.15390466943803e-08
hsa-miR-199a-5p|hsa-mir-199a-1	450.944996071364	1.47605903522835	0.245122612546185	6.0217171312591	1.72576308434423e-09	4.15390466943803e-08
hsa-miR-199a-5p|hsa-mir-199a-2	451.111979408662	1.47303009558016	0.245762151827024	5.99372232310584	2.05091451760162e-09	4.59646136003657e-08
hsa-miR-181d-5p|hsa-mir-181d	60.2268252814314	2.0046726306227	0.34113480613144	5.8764822427715	4.19076337203571e-09	8.87044913747559e-08
hsa-miR-196a-5p|hsa-mir-196a-2	23.5357449497808	3.98540619477941	0.706717315914931	5.63932155761575	1.70721465294614e-08	3.42341464617095e-07
hsa-miR-127-3p|hsa-mir-127	603.794111872274	1.23778004213966	0.220358675578371	5.61711509152472	1.94172093328428e-08	3.69897837790656e-07
hsa-miR-181c-5p|hsa-mir-181c	368.411185645849	1.66035040741577	0.298993675960597	5.55312884823214	2.80601084049546e-08	4.85950059194896e-07
hsa-let-7d-5p|hsa-let-7d	401.718300153472	-1.29753291843605	0.233464114142966	-5.55774031139313	2.73289578073059e-08	4.85950059194896e-07
hsa-miR-125b-2-3p|hsa-mir-125b-2	221.630661959201	-1.25749006087258	0.230024339781168	-5.46676956911986	4.58311219446016e-08	7.59202498299705e-07
hsa-miR-30c-5p|hsa-mir-30c-1	429.763147059278	-2.42377833599811	0.447066703522578	-5.42151387455252	5.90964092970233e-08	9.38155497590245e-07
hsa-miR-30c-5p|hsa-mir-30c-2	429.907021844707	-2.42087971021554	0.447544775957073	-5.4092458235905	6.32907064371346e-08	9.64550366101931e-07
hsa-miR-411-5p|hsa-mir-411	374.348766571838	0.872986902713558	0.162075101391259	5.38631100779702	7.19184754039212e-08	1.05388227418823e-06
hsa-miR-30e-5p|hsa-mir-30e	2000.41269241888	-1.3767503324546	0.266209070506788	-5.17168828933457	2.31988346307789e-07	3.27361333123213e-06
hsa-miR-182-5p|hsa-mir-182	618.645721350324	2.89383161269077	0.581689737609763	4.97487135424099	6.52909854686423e-07	8.88423766555454e-06
hsa-miR-504-5p|hsa-mir-504	5.33298921870915	-3.53832628504827	0.737652164441765	-4.79674087003592	1.61268005998827e-06	2.0481036761851e-05
hsa-miR-146b-5p|hsa-mir-146b	287.897851966215	2.30979180273869	0.480969128887387	4.80237018139162	1.56798474007516e-06	2.0481036761851e-05
hsa-miR-223-3p|hsa-mir-223	4.90092805670012	-3.47390125872158	0.739308243709187	-4.6988536760968	2.6162580816114e-06	3.2154655777224e-05
hsa-miR-1-3p|hsa-mir-1-2	175.787607877574	-1.95181630736023	0.416958814857554	-4.68107697405804	2.85371755966742e-06	3.39770746947902e-05
hsa-miR-1-3p|hsa-mir-1-1	101.971370404817	-1.70433213206577	0.375429459791435	-4.53968671774611	5.63378718241577e-06	6.3131556367659e-05
hsa-miR-148b-3p|hsa-mir-148b	20.3179907747441	-1.81816294400003	0.400103869639443	-4.5442273418612	5.51371252307274e-06	6.3131556367659e-05
hsa-miR-361-5p|hsa-mir-361	51.7832259527272	-1.12589217069476	0.264481289926719	-4.25698230300796	2.07204750304657e-05	0.000225557171045926
hsa-miR-493-5p|hsa-mir-493	43.2442839608949	1.56292727471161	0.367738051369264	4.25011028609109	2.13665286124239e-05	0.000226129094481487
hsa-miR-378a-3p|hsa-mir-378a	34722.5421832015	-1.72910753796326	0.41360169677342	-4.18061035883638	2.90727669689643e-05	0.000298663592664866
hsa-miR-183-5p|hsa-mir-183	35.8655253715581	2.89707829574596	0.693897462549587	4.17508126503479	2.97879698720863e-05	0.000298663592664866
hsa-miR-301a-3p|hsa-mir-301a	68.8454978726127	1.35714660831919	0.326185055118803	4.16066458907778	3.17322832905642e-05	0.000309999998300127
hsa-miR-199a-3p*hsa-miR-199b-3p|hsa-mir-199b	1575.54993333058	1.02716439489036	0.247584703620194	4.14873931980091	3.3431123407235e-05	0.000310204776538064
hsa-miR-199a-3p*hsa-miR-199b-3p|hsa-mir-199a-2	1576.25022714665	1.02711056273006	0.247881284059724	4.14355834336645	3.41958021380543e-05	0.000310204776538064
hsa-miR-199a-3p*hsa-miR-199b-3p|hsa-mir-199a-1	1575.54993333058	1.02716439489036	0.247584703620194	4.14873931980091	3.3431123407235e-05	0.000310204776538064
hsa-miR-24-3p|hsa-mir-24-2	584.869063827258	-1.61356814233795	0.398570181784317	-4.0483915156782	5.1570827852925e-05	0.000436633009154765
hsa-miR-24-3p|hsa-mir-24-1	584.869063827258	-1.61356814233795	0.398570181784317	-4.0483915156782	5.1570827852925e-05	0.000436633009154765
hsa-miR-30b-5p|hsa-mir-30b	195.55744464759	-1.59545611541917	0.393950208389472	-4.04989280737186	5.12410990867974e-05	0.000436633009154765
hsa-miR-30a-5p|hsa-mir-30a	7873.93735442452	-1.35814595909168	0.340826735366492	-3.98485746029068	6.75206440594596e-05	0.000531336230662785
hsa-miR-148a-3p|hsa-mir-148a	1015.98925895669	-0.846746293955943	0.212629187600168	-3.9822674559063	6.82609014871385e-05	0.000531336230662785
hsa-miR-155-5p|hsa-mir-155	23.6461575380995	1.76997094987957	0.444190025110041	3.98471566181858	6.75609745918328e-05	0.000531336230662785
hsa-miR-30d-5p|hsa-mir-30d	4454.88258727009	-1.57986337201932	0.396750115219112	-3.98201112341659	6.83345808463949e-05	0.000531336230662785
hsa-miR-1307-5p|hsa-mir-1307	40.0184232180658	1.23645373288559	0.311602901989448	3.96804306054718	7.24652423064179e-05	0.000552185146374904
hsa-miR-421|hsa-mir-421	69.9700951252509	1.57083972714207	0.402538162355031	3.9023374031221	9.5268233049312e-05	0.000711709741015448
hsa-miR-21-5p|hsa-mir-21	7846.44939285959	1.82623907274737	0.470731566412608	3.87957639353769	0.000104638534702828	0.000766678494649565
hsa-miR-374a-3p|hsa-mir-374a	74.7774199534777	1.16094537040351	0.306668988449101	3.78566276386371	0.000153299455385724	0.00110202061324454
hsa-miR-193a-3p|hsa-mir-193a	7.62981730917336	2.7835996249498	0.748550448464649	3.71865333947664	0.000200287695417759	0.00141314096211419
hsa-miR-196a-5p|hsa-mir-196a-1	8.74012208066629	2.78430509551015	0.750623287915933	3.70932415811483	0.000207813226442198	0.00143957889589959
hsa-miR-192-5p|hsa-mir-192	596.021960704651	1.4269527027156	0.387759577566349	3.67999344251255	0.000233239951375416	0.00158686466917917
hsa-miR-29b-3p|hsa-mir-29b-2	33.0849550343229	1.4504337908538	0.401574934634463	3.61186335540106	0.000304004750093517	0.00203203175062509
hsa-miR-128-3p|hsa-mir-128-2	898.191780369749	-1.88916919674985	0.525314446938534	-3.5962635479753	0.000322820746445752	0.00212059835165227
hsa-miR-450b-5p|hsa-mir-450b	26.3394400159006	2.65865629324031	0.740213526803066	3.59174237834166	0.000328474480125938	0.00212116571064377
hsa-miR-26b-5p|hsa-mir-26b	3723.57087931057	0.996211829838591	0.279301065896366	3.56680282132627	0.000361363175774903	0.00229465616617063
hsa-miR-424-5p|hsa-mir-424	52.1973121226318	2.33967920535479	0.659967565797055	3.54514271095902	0.000392400569601923	0.00241410032123285
hsa-miR-450a-5p|hsa-mir-450a-1	23.9769665483539	2.5804645859185	0.727948729716685	3.54484386135656	0.00039284572156545	0.00241410032123285
hsa-miR-34c-5p|hsa-mir-34c	34.3227900605672	2.2994157424996	0.653667606956969	3.51771407673713	0.000435281093317221	0.00263241423101367
hsa-miR-335-3p|hsa-mir-335	34.0295426353919	2.41959146785871	0.69897226789688	3.46164158291853	0.000536891638609489	0.00319618303609711
hsa-miR-374a-5p|hsa-mir-374a	35.1375466157901	-0.981273334871028	0.286888430025439	-3.42040051871042	0.000625290007541929	0.00366516142882269
hsa-miR-29b-3p|hsa-mir-29b-1	32.7462661953099	1.48823453284214	0.440413630491211	3.37917455275455	0.000727038307532195	0.00419699386620858
hsa-miR-423-5p|hsa-mir-423	408.178254132322	-1.93300243327673	0.573422231318306	-3.37099318391046	0.000748977108973099	0.00425910863460822
hsa-miR-660-5p|hsa-mir-660	194.607182858464	1.32007507450642	0.399001418554014	3.30844707091616	0.0009381491616081	0.00525639456724538
hsa-miR-450a-5p|hsa-mir-450a-2	23.5641779112442	2.43733122868186	0.739477076181934	3.29601999465119	0.000980650355544781	0.0054148954414864
hsa-miR-708-5p|hsa-mir-708	4.81035568070551	2.48456112067894	0.75477419922232	3.29179392093544	0.000995505304834672	0.00541839315917157
hsa-miR-99a-5p|hsa-mir-99a	1374.87106059571	-1.49337509296756	0.459074841891816	-3.25301009049736	0.00114189442174955	0.00612763062938845
hsa-miR-605-3p|hsa-mir-605	2.1999890224029	-2.45302173591934	0.764451790071098	-3.20886387837642	0.00133260565895051	0.00705170494527979
hsa-miR-17-3p|hsa-mir-17	3.48761244348961	2.40587428375108	0.753108987495585	3.19458979204545	0.00140029717442244	0.00730840032130068
hsa-miR-151a-5p|hsa-mir-151a	2524.57928971136	-0.543364345227062	0.171078708258373	-3.17610736460811	0.00149265696663761	0.0076851662741747
hsa-miR-590-3p|hsa-mir-590	6.94425652809849	-1.79366973438512	0.569261857408812	-3.15086934253705	0.00162785293690399	0.00826949291947228
hsa-miR-1287-5p|hsa-mir-1287	3.36363359607453	-2.38756482812899	0.762669902754695	-3.13053500538742	0.0017448820228745	0.00874736908835767
hsa-miR-432-5p|hsa-mir-432	6.49264873653525	2.15185753373367	0.698913469763076	3.07886115639341	0.00207793498516646	0.0102817302512782
hsa-miR-338-3p|hsa-mir-338	136.164248709013	2.22419978682779	0.728655681081832	3.05247024702468	0.00226966230162841	0.0110864273964157
hsa-miR-1468-5p|hsa-mir-1468	16.1261082850056	1.40713904214095	0.466628772441454	3.0155428152847	0.00256519719725062	0.0123713940778796
hsa-miR-145-5p|hsa-mir-145	149.408566930225	1.50471116821374	0.500477026073188	3.00655392720005	0.00264227182108985	0.0125838195479404
hsa-miR-153-3p|hsa-mir-153-1	3.98929563107579	2.26601146978137	0.760333835253047	2.98028492843175	0.00287980382032041	0.0133805518968546
hsa-miR-153-3p|hsa-mir-153-2	3.98929563107579	2.26601146978137	0.760333835253047	2.98028492843175	0.00287980382032041	0.0133805518968546
hsa-miR-181a-3p|hsa-mir-181a-1	55.8894561415881	1.24758515763915	0.422925492202947	2.94989349339217	0.00317883491731797	0.0145920012469656
hsa-miR-17-5p|hsa-mir-17	25.267651125081	-1.16338393790443	0.399350173097026	-2.91319252194684	0.00357753963182616	0.0162266976157829
hsa-let-7b-5p|hsa-let-7b	322.025777087645	-0.526233860219308	0.182631890179002	-2.88139086609426	0.0039592431819354	0.017746725321381
hsa-miR-214-5p|hsa-mir-214	8.85686846655367	1.63359692022055	0.57017093241202	2.86510031879365	0.00416877153243132	0.0183543395068461
hsa-miR-22-5p|hsa-mir-22	15.5102301012128	-1.30316811987364	0.455111395575862	-2.86340472363852	0.00419114839132706	0.0183543395068461
hsa-miR-339-5p|hsa-mir-339	5.14630629010176	2.16194759618431	0.763771521966206	2.83062085192536	0.00464577564531151	0.0201140968279964
hsa-miR-744-5p|hsa-mir-744	29.0668797337318	-1.28492462184563	0.458535836026061	-2.80223380789936	0.00507500785579207	0.0217255954276043
hsa-miR-497-5p|hsa-mir-497	153.813857538705	0.879898772202412	0.318253585769452	2.76477253217761	0.00569625018916559	0.024114125800801
hsa-miR-410-3p|hsa-mir-410	106.704991936939	0.881330355680175	0.324229220609568	2.71823234816167	0.00656317316834309	0.0274787799685573
hsa-miR-542-5p|hsa-mir-542	2.541513327608	2.06273408782302	0.762193456290972	2.70631303745484	0.00680348798658037	0.0281753143792078
hsa-miR-409-5p|hsa-mir-409	14.5951703825932	-1.97226484271822	0.741440364560301	-2.66004514589361	0.00781301781566195	0.0320081697609377
hsa-miR-323a-3p|hsa-mir-323a	2.84507654405863	2.02444237176183	0.763604151369338	2.65116732030789	0.00802140925470664	0.0325123077238642
hsa-miR-92b-3p|hsa-mir-92b	86.9927601202776	1.3105321815148	0.495695445701084	2.64382534251702	0.00819749433180975	0.0328762667412581
hsa-miR-204-5p|hsa-mir-204	30.8438740941942	1.85783715826743	0.707329260702201	2.62655210449383	0.00862547857769606	0.0342323681052313
hsa-miR-340-5p|hsa-mir-340	109.244090266645	-0.919360502180743	0.353558295682036	-2.60030810592986	0.00931400941243826	0.0354129628702519
hsa-miR-320a|hsa-mir-320a	130.517614270032	1.02616602644822	0.394885438975964	2.59864235336031	0.00935932295190129	0.0354129628702519
hsa-miR-212-3p|hsa-mir-212	1.43396118579766	-1.97177917282249	0.757142659405467	-2.60423732347982	0.0092078972885339	0.0354129628702519
hsa-miR-140-3p|hsa-mir-140	877.075953856082	0.995505330174506	0.381364641667325	2.61037658295263	0.00904425998981159	0.0354129628702519
hsa-miR-99b-5p|hsa-mir-99b	2668.3239019013	-1.1534116870799	0.444608624008839	-2.59421798137899	0.00948063572904383	0.0354129628702519
hsa-miR-181b-5p|hsa-mir-181b-1	902.898376854871	1.33795377626701	0.515610880528492	2.59489050133239	0.00946210584687723	0.0354129628702519
hsa-miR-181b-5p|hsa-mir-181b-2	909.460755320235	1.32626916968888	0.514177080223236	2.57940157331219	0.00989716585630796	0.0366099047694498
hsa-miR-5683|hsa-mir-5683	51.3993338866152	1.81444743268393	0.704733022364536	2.57465930374038	0.0100338868224656	0.0367587584553789
hsa-miR-218-5p|hsa-mir-218-1	35.4647864908705	1.73726843698574	0.684960021334556	2.5363063286539	0.0112028690146829	0.0402669159867377
hsa-miR-218-5p|hsa-mir-218-2	35.4647864908705	1.73726843698574	0.684960021334556	2.5363063286539	0.0112028690146829	0.0402669159867377
hsa-miR-499a-5p|hsa-mir-499a	319.608573154834	-1.33685022338798	0.531273786667722	-2.51631128231083	0.0118590391132815	0.0422270458145819
hsa-miR-96-5p|hsa-mir-96	3.18856645162852	1.89393597916969	0.764467388520961	2.47745817232825	0.0132321917493813	0.0466802320047619
hsa-let-7a-3p|hsa-let-7a-1	2.59649356256032	1.88514372915243	0.764511455729298	2.46581488743569	0.0136701960925973	0.0473485882843596
hsa-let-7a-3p|hsa-let-7a-3	2.59649356256032	1.88514372915243	0.764511455729298	2.46581488743569	0.0136701960925973	0.0473485882843596
hsa-miR-2355-5p|hsa-mir-2355	4.43322277557664	1.74685823215085	0.710038320593911	2.46023092202925	0.0138847645345902	0.0476585161052149
hsa-let-7i-3p|hsa-let-7i	6.29180978135402	1.61429007251694	0.667870334825967	2.41707108152601	0.0156459614341345	0.0532242080929039
hsa-miR-3591-5p|hsa-mir-3591	2.17240850444733	1.8444256993653	0.764492761831803	2.41261368511307	0.0158385971435992	0.0534027036434629
hsa-miR-128-3p|hsa-mir-128-1	422.383099504957	-1.21953886229702	0.507350685801532	-2.40373945759105	0.0162283347726674	0.05376517868162
hsa-miR-133b|hsa-mir-133b	358.812207166072	0.882106592641111	0.366815461756942	2.40476938571802	0.0161826742770408	0.05376517868162
hsa-miR-130a-3p|hsa-mir-130a	362.459965160925	1.11572879032527	0.465426778882315	2.39721657830819	0.0165201558594486	0.0542601670900854
hsa-miR-769-5p|hsa-mir-769	24.8895849504482	-0.895668029109409	0.379923738517191	-2.35749425030698	0.0183987402272072	0.0599138463809055
hsa-miR-215-5p|hsa-mir-215	15.2994698793238	1.77667976641613	0.757044006897177	2.34686458148983	0.0189321341935426	0.0611283315910147
hsa-miR-197-3p|hsa-mir-197	17.9635330951976	1.2819814103239	0.558482015823833	2.29547482998681	0.0217059272576045	0.0689163190428941
hsa-miR-374b-5p|hsa-mir-374b	36.2803504163599	-0.89874422073122	0.391506747627072	-2.29560339937567	0.0216985682323441	0.0689163190428941
hsa-miR-363-3p|hsa-mir-363	86.6152273391225	-1.21232373709634	0.535579414285928	-2.26357418668284	0.0236003169864849	0.0743117419161217
hsa-miR-214-3p|hsa-mir-214	26.1221849846872	1.22407891991215	0.559675699947869	2.1871217921846	0.0287336341729054	0.0897337263924342
hsa-miR-301b-3p|hsa-mir-301b	4.69357843587078	1.47133442533	0.674236386367498	2.1822234087023	0.0290930484727845	0.0901174916108202
hsa-miR-10b-5p|hsa-mir-10b	99071.2340965015	0.804616295879151	0.372373867932006	2.16077540657625	0.0307126927132421	0.094367225191494
hsa-miR-874-3p|hsa-mir-874	11.3285009771314	1.34904573953704	0.626245169636623	2.15418146908794	0.0312259435093965	0.0951766758166406
hsa-miR-1299|hsa-mir-1299	8.37094507293445	1.33917163496896	0.623748283186561	2.14697446240251	0.0317953147593343	0.0956476566067098
hsa-miR-222-3p|hsa-mir-222	82.7062061766437	0.736322849125605	0.34313327961546	2.14588002058786	0.0318825522022366	0.0956476566067098
hsa-miR-26a-5p|hsa-mir-26a-2	51949.1968385731	0.358344341790273	0.167978727203317	2.13327215747113	0.032902406834199	0.0972982216168619
hsa-miR-26a-5p|hsa-mir-26a-1	51947.9396369426	0.358291202808286	0.167993260313985	2.13277129176865	0.0329434923584651	0.0972982216168619
hsa-miR-548o-3p|hsa-mir-548o-2	4.28432364932838	-1.48786472027896	0.71506156099863	-2.08075052755047	0.0374567465788809	0.108939087378272
hsa-miR-548o-3p|hsa-mir-548o	4.28432364932838	-1.48786472027896	0.71506156099863	-2.08075052755047	0.0374567465788809	0.108939087378272
hsa-miR-27b-5p|hsa-mir-27b	80.2025456309605	-0.946267647874775	0.459319603712215	-2.06015079745574	0.0393841269491508	0.113676911875958
hsa-let-7a-5p|hsa-let-7a-2	3483.65551833358	-0.774948935057125	0.380612922888916	-2.03605523736591	0.041744808898075	0.119478867501608
hsa-let-7a-5p|hsa-let-7a-1	3480.00398988488	-0.774356650784655	0.381416714337119	-2.03021163383058	0.0423350317919084	0.119478867501608
hsa-let-7a-5p|hsa-let-7a-3	3511.83128124571	-0.770816831227788	0.379599056792534	-2.03060786752447	0.0422947889976487	0.119478867501608
hsa-miR-208a-3p|hsa-mir-208a	8.29867812143656	1.35152086467664	0.6683567749422	2.02215480615652	0.0431603615351009	0.120912483418187
hsa-miR-95-3p|hsa-mir-95	210.017354343225	-1.07939047094988	0.53832348697407	-2.00509637247515	0.0449527452205575	0.125014568825054
hsa-miR-126-5p|hsa-mir-126	7520.18694885428	0.710860639724881	0.358772948298316	1.98136632958684	0.0475502068394258	0.131279918882762
hsa-miR-22-3p|hsa-mir-22	372463.227966611	-0.741119810150997	0.377908562043006	-1.96110880934912	0.0498663313174598	0.136683972891742
hsa-miR-1323|hsa-mir-1323	3.13067184634398	-1.48235247430181	0.75998730201683	-1.95049637062092	0.0511169855461402	0.137151911923094
hsa-miR-5010-5p|hsa-mir-5010	2.26679391422321	-1.43797045947621	0.736526806534955	-1.95236676617549	0.0508946757943762	0.137151911923094
hsa-miR-193b-5p|hsa-mir-193b	4.23546833923811	-1.48427696108264	0.760163774972916	-1.95257523437699	0.0508699481043896	0.137151911923094
hsa-miR-100-5p|hsa-mir-100	1966.33335758645	-0.866314990324818	0.445852287258145	-1.94305382092439	0.0520096557677346	0.138571180751797
hsa-miR-376c-3p|hsa-mir-376c	17.4659428529906	1.10234271702178	0.572087806532307	1.92687679135062	0.0539949864857166	0.141312346669957
hsa-miR-361-3p|hsa-mir-361	37.1182287899915	0.623729938579655	0.323910350679191	1.92562521472929	0.0541511879627655	0.141312346669957
hsa-miR-140-5p|hsa-mir-140	10.6032868822281	1.37331829161709	0.713026976935988	1.92603973768075	0.0540994122254447	0.141312346669957
hsa-miR-543|hsa-mir-543	2.00876660389133	-1.4277849752015	0.749920486183709	-1.903915150348	0.0569212356401572	0.147530549516326
hsa-miR-125b-5p|hsa-mir-125b-1	1650.08357525905	-0.538201120048482	0.287573584266322	-1.87152488787028	0.0612723635403467	0.157734935870757
hsa-miR-125a-5p|hsa-mir-125a	5752.91015233068	-0.967223863102917	0.518222057511976	-1.8664274302538	0.061981588375969	0.158489833364055
hsa-miR-133a-5p|hsa-mir-133a-1	250.881826423609	-0.833329900549735	0.448192439044279	-1.85931271470514	0.0629828257966028	0.159976377523371
hsa-miR-21-3p|hsa-mir-21	86.7037337778895	0.765883006633148	0.41697709658094	1.83675077819168	0.0662466953321227	0.167152257758535
hsa-miR-628-5p|hsa-mir-628	67.0626779739414	1.21851201770704	0.665603251687425	1.83068819843937	0.0671470955713377	0.16830949613605
hsa-miR-548k|hsa-mir-548k	7.46705761318492	-0.990444790127977	0.547172071009173	-1.81011576175892	0.0702778372031806	0.17476599123731
hsa-miR-598-3p|hsa-mir-598	1.29185099527575	1.36113207803407	0.75292901732309	1.80778273478334	0.0706403219174427	0.17476599123731
hsa-miR-654-5p|hsa-mir-654	1.1871427992063	1.34298051147898	0.75293205809917	1.78366759262373	0.0744776951030361	0.180211606018423
hsa-miR-9-5p|hsa-mir-9-1	9.19399093091799	1.18678622735725	0.66703234465688	1.77920341774091	0.075206418259657	0.180211606018423
hsa-miR-9-5p|hsa-mir-9-2	9.19399093091799	1.18678622735725	0.66703234465688	1.77920341774091	0.075206418259657	0.180211606018423
hsa-miR-144-5p|hsa-mir-144	69.723460452644	-1.36825022889463	0.764391954642934	-1.78998512554174	0.0734563026504397	0.180211606018423
hsa-miR-9-5p|hsa-mir-9-3	9.19399093091799	1.18678622735725	0.66703234465688	1.77920341774091	0.075206418259657	0.180211606018423
hsa-miR-539-3p|hsa-mir-539	4.20625319494209	1.29464487794339	0.729639949037706	1.77436128552287	0.0760034092989026	0.180983118393012
hsa-miR-125b-5p|hsa-mir-125b-2	1622.44829773526	-0.499981481599973	0.286746710983947	-1.74363458218693	0.0812228290964558	0.192210545874221
hsa-miR-15a-5p|hsa-mir-15a	496.934379074003	-0.646877979987097	0.373218285088649	-1.73324299969238	0.0830524872238236	0.195327145878252
hsa-miR-424-3p|hsa-mir-424	18.9913444045464	1.15208168771735	0.669931830791441	1.71969987805522	0.085487010018801	0.196901574059444
hsa-miR-23b-3p|hsa-mir-23b	1014.84354314383	0.778491457643917	0.453127403785497	1.71804099937518	0.085789137254246	0.196901574059444
hsa-miR-151a-3p|hsa-mir-151a	440.164055702071	-0.692742522463385	0.401935261539295	-1.7235176625469	0.0847949539210565	0.196901574059444
hsa-miR-195-5p|hsa-mir-195	371.661172914591	0.932731004985809	0.540285495083748	1.72636691799625	0.0842814234556867	0.196901574059444
hsa-miR-221-3p|hsa-mir-221	131.802574572273	1.01383979010972	0.591913187686462	1.71281838485875	0.0867459567525078	0.197905446243745
hsa-miR-484|hsa-mir-484	8.08318576276417	-1.24945155764258	0.732434712277158	-1.70588796065933	0.0880289417372682	0.199637064297019
hsa-miR-152-3p|hsa-mir-152	12.7841830350106	-1.22627664831415	0.723812144244893	-1.69419186741257	0.0902288297191768	0.203415290668677
hsa-miR-133a-5p|hsa-mir-133a-2	242.066104733597	-0.775081463845535	0.470338010497634	-1.64792435768793	0.0993681943698704	0.222654207893321
hsa-miR-93-5p|hsa-mir-93	174.474276702502	-0.969832495244622	0.589497096754688	-1.6451862114059	0.0999314161410967	0.222654207893321
hsa-miR-1307-3p|hsa-mir-1307	6.63102872978542	1.15475994045807	0.711219278848587	1.62363419384179	0.10445390317563	0.231377541336715
hsa-miR-210-3p|hsa-mir-210	20.2487154567088	1.11237835253109	0.696861507562409	1.59626890057702	0.11042877034285	0.242394921072507
hsa-miR-3909|hsa-mir-3909	3.75529852925076	-1.19947015352426	0.751993196701463	-1.5950545281335	0.110700042694531	0.242394921072507
hsa-miR-454-3p|hsa-mir-454	27.0905728926191	0.740291282516144	0.466356876356556	1.58739223124513	0.112423837713516	0.244762755250569
hsa-miR-181a-2-3p|hsa-mir-181a-2	537.944591662957	-0.812035696036908	0.516325838764429	-1.57271946331432	0.115783791049633	0.250645593124489
hsa-miR-1255a|hsa-mir-1255a	3.14136597386773	-1.17277416075849	0.747962521903259	-1.56795845569142	0.116890828118855	0.251612460527026
hsa-miR-106b-5p|hsa-mir-106b	19.5690159625177	-0.73689462995434	0.479147500113033	-1.53792857059779	0.124066080696066	0.264073613101683
hsa-miR-27a-5p|hsa-mir-27a	2.38259359146877	-1.16654378587909	0.757952147648012	-1.53907313212182	0.123786443458976	0.264073613101683
hsa-miR-452-5p|hsa-mir-452	12.8465161932886	1.13759458445798	0.744154770225935	1.52870697061122	0.12633710348651	0.267413535713114
hsa-miR-101-3p|hsa-mir-101-1	3755.67584739334	-0.29104417965782	0.191179592368832	-1.52236008065299	0.127918881483257	0.269265711851496
hsa-miR-99a-3p|hsa-mir-99a	13.3492287407643	-0.702751074095202	0.468430312820226	-1.50022544413112	0.133556014447567	0.279587041233644
hsa-miR-944|hsa-mir-944	21.8993703353404	-1.11622162908789	0.76416354476367	-1.46071038946656	0.144094936636763	0.300000933653588
hsa-miR-5699-3p|hsa-mir-5699	0.944347046976753	-1.07454328987534	0.743907856468211	-1.44445750980082	0.148610323658162	0.306056936831134
hsa-miR-616-5p|hsa-mir-616	7.27623254832571	-0.995803947638647	0.68885331448853	-1.44559651045307	0.148290405978301	0.306056936831134
hsa-miR-887-3p|hsa-mir-887	5.91690332936871	1.00098467630243	0.700736070838454	1.42847602393969	0.153154890853786	0.312394806022073
hsa-miR-7-1-3p|hsa-mir-7-1	2.3750937453652	-1.07684351976019	0.755616725444183	-1.42511869245242	0.154122894176975	0.312394806022073
hsa-miR-199b-5p|hsa-mir-199b	1056.40976513033	0.551786695180079	0.387209678265462	1.42503332471402	0.154147568325852	0.312394806022073
hsa-miR-362-3p|hsa-mir-362	3.33998053523101	0.968230054043045	0.698633113019826	1.38589201685258	0.165779878851265	0.334191184350963
hsa-miR-146a-5p|hsa-mir-146a	28.908581722415	-0.598628881692787	0.433225758275634	-1.38179429606288	0.167034870930112	0.334948872759857
hsa-miR-24-1-5p|hsa-mir-24-1	1.68882598679248	0.960817049110751	0.703224215239074	1.3663025650846	0.171844016242274	0.335756770196444
hsa-miR-6859-5p|hsa-mir-6859-4	0.983513636336174	-1.01410765499365	0.741651616353918	-1.36736391134583	0.171511268199064	0.335756770196444
hsa-miR-6859-5p|hsa-mir-6859-1	0.983513636336174	-1.01410765499365	0.741651616353918	-1.36736391134583	0.171511268199064	0.335756770196444
hsa-miR-6859-5p|hsa-mir-6859-3	0.983513636336174	-1.01410765499365	0.741651616353918	-1.36736391134583	0.171511268199064	0.335756770196444
hsa-miR-6859-5p|hsa-mir-6859-2	0.983513636336174	-1.01410765499365	0.741651616353918	-1.36736391134583	0.171511268199064	0.335756770196444
hsa-miR-181a-5p|hsa-mir-181a-2	20367.2724242622	0.560806362104515	0.420701685930887	1.33302618187426	0.182523211951168	0.353001744941091
hsa-miR-181a-5p|hsa-mir-181a-1	20367.2724242622	0.560806362104515	0.420701685930887	1.33302618187426	0.182523211951168	0.353001744941091
hsa-miR-328-3p|hsa-mir-328	9.03004891277501	0.871522189185574	0.657223578907489	1.32606652767132	0.18481766210768	0.353846880718724
hsa-miR-532-5p|hsa-mir-532	112.469657533422	0.498406876271709	0.375463546201268	1.32744411891464	0.184361813551503	0.353846880718724
hsa-miR-4485-3p|hsa-mir-4485	11.6813677364892	-0.76528307534935	0.581563882729682	-1.3159054371763	0.188205783607716	0.355113959772091
hsa-miR-451a|hsa-mir-451a	2272.35873281632	-1.0035965763096	0.764396590458277	-1.31292654734098	0.189207700351009	0.355113959772091
hsa-miR-548e-3p|hsa-mir-548e	3.69818235816131	-0.977958612387878	0.741262690829792	-1.31931449469434	0.187063994005461	0.355113959772091
hsa-miR-152-5p|hsa-mir-152	10.4799381674964	-0.693668109192698	0.52792631804261	-1.31394871876175	0.188863462117013	0.355113959772091
hsa-miR-101-3p|hsa-mir-101-2	3915.3786716656	-0.249327678003695	0.19201327618318	-1.29849186972799	0.194118368330595	0.360776089433935
hsa-miR-409-3p|hsa-mir-409	50.0555258609476	-0.680500824593322	0.523220240610686	-1.30060110786055	0.193395027644138	0.360776089433935
hsa-miR-15b-5p|hsa-mir-15b	47.1146555260065	-0.507591844299014	0.392368203387028	-1.29366202438767	0.195782188105671	0.362102008098353
hsa-miR-532-3p|hsa-mir-532	5.16286170450925	0.808532227480163	0.628955360966936	1.28551607579455	0.198612002770385	0.365561222490418
hsa-miR-142-3p|hsa-mir-142	2.08277890472514	0.876833982976032	0.686127618294943	1.27794590918086	0.201268499114495	0.368669702704916
hsa-miR-664a-3p|hsa-mir-664a	5.14031690769532	-0.800757266186681	0.632570020935541	-1.2658792539716	0.205556314925115	0.374446372147726
hsa-miR-320b|hsa-mir-320b-2	2.17078338487536	-0.721371883675599	0.572141061549463	-1.2608287224168	0.20737056305294	0.374446372147726
hsa-miR-320b|hsa-mir-320b-1	2.17078338487536	-0.721371883675599	0.572141061549463	-1.2608287224168	0.20737056305294	0.374446372147726
hsa-miR-190a-5p|hsa-mir-190a	2.00380004757726	-0.710912719454514	0.569436840524232	-1.24844876351877	0.211866760703946	0.380057755096025
hsa-miR-324-3p|hsa-mir-324	1.35134845481762	0.849378911343096	0.685178230414451	1.23964666949404	0.21510611074589	0.380057755096025
hsa-miR-574-3p|hsa-mir-574	40.4117112125084	0.647904193208628	0.523062222957668	1.23867518006756	0.215465813912707	0.380057755096025
hsa-miR-378i|hsa-mir-378i	1.9441631127004	-0.919265655547751	0.741534318599986	-1.23968052791315	0.215093582153604	0.380057755096025
hsa-miR-489-3p|hsa-mir-489	22.2561503380262	-0.63713668073023	0.511656249683	-1.24524362035052	0.213042212911725	0.380057755096025
hsa-miR-433-3p|hsa-mir-433	2.93868073294986	0.925212741953872	0.750834570226599	1.23224579506861	0.217857281268325	0.382505180475723
hsa-miR-10a-3p|hsa-mir-10a	1.66983337298105	-0.68569564439203	0.56270212648978	-1.21857660049999	0.223004934770365	0.389682937193583
hsa-miR-501-3p|hsa-mir-501	44.3832993135796	-0.894961629245001	0.735997806661716	-1.21598409824657	0.223990979646705	0.389682937193583
hsa-miR-411-3p|hsa-mir-411	1.32799551105109	0.806558892701096	0.676058839322077	1.1930306147759	0.232857383340718	0.403266650240062
hsa-miR-30a-3p|hsa-mir-30a	223.059440542455	-0.492824489200522	0.416301424931239	-1.18381648413027	0.236485715509417	0.407697093253791
hsa-miR-4661-5p|hsa-mir-4661	2.90028864490614	0.899033318274302	0.763543144104345	1.17744927083183	0.239016233998467	0.410203536727098
hsa-miR-139-5p|hsa-mir-139	13.6771600470869	0.873443612741183	0.75099585253436	1.16304718567167	0.244810358467627	0.418263437561282
hsa-miR-193b-3p|hsa-mir-193b	561.499607507464	-0.44486997683702	0.383741535491921	-1.15929586894142	0.246335605064869	0.418990471114799
hsa-miR-146b-3p|hsa-mir-146b	18.7857573676006	0.77210697515992	0.679757001065638	1.13585733423783	0.256016277093478	0.43352089587829
hsa-miR-3690|hsa-mir-3690-1	1.00190002378863	-0.606571578648277	0.539443487796449	-1.12443952401027	0.260826612699609	0.433951700605027
hsa-miR-3690|hsa-mir-3690-2	1.00190002378863	-0.606571578648277	0.539443487796449	-1.12443952401027	0.260826612699609	0.433951700605027
hsa-miR-652-3p|hsa-mir-652	1.00190002378863	-0.606571578648277	0.539443487796449	-1.12443952401027	0.260826612699609	0.433951700605027
hsa-miR-641|hsa-mir-641	6.18134406877332	-0.857011941436626	0.758284267512324	-1.13019876338486	0.258392480738661	0.433951700605027
hsa-miR-941|hsa-mir-941-5	129.134423658097	0.277264145308083	0.25590980539269	1.08344478978688	0.278611044176109	0.449660022733248
hsa-miR-941|hsa-mir-941-3	129.134423658097	0.277264145308083	0.25590980539269	1.08344478978688	0.278611044176109	0.449660022733248
hsa-miR-941|hsa-mir-941-4	129.134423658097	0.277264145308083	0.25590980539269	1.08344478978688	0.278611044176109	0.449660022733248
hsa-miR-941|hsa-mir-941-1	129.134423658097	0.277264145308083	0.25590980539269	1.08344478978688	0.278611044176109	0.449660022733248
hsa-miR-582-3p|hsa-mir-582	4.52210480005109	0.781989497004587	0.718035022350986	1.08906873991216	0.276123573774338	0.449660022733248
hsa-miR-941|hsa-mir-941-2	129.134423658097	0.277264145308083	0.25590980539269	1.08344478978688	0.278611044176109	0.449660022733248
hsa-miR-628-3p|hsa-mir-628	24.0108535205142	-0.822209846317567	0.762489947160215	-1.07832221182688	0.280889987954103	0.449660022733248
hsa-let-7e-5p|hsa-let-7e	123.899213759818	-0.32895363653665	0.300077431063038	-1.09622918115274	0.272978492315359	0.449660022733248
hsa-miR-20a-5p|hsa-mir-20a	13.7623473934802	-0.74631574992782	0.690694778275454	-1.08052901716043	0.279906672428916	0.449660022733248
hsa-miR-486-3p|hsa-mir-486-1	117.00685152313	-0.759920551807567	0.712173071794583	-1.06704477030094	0.285951619721172	0.451367186026394
hsa-miR-150-5p|hsa-mir-150	49.03468356041	0.460767385670535	0.432957089996774	1.06423337627747	0.287222990699664	0.451367186026394
hsa-miR-486-3p|hsa-mir-486-2	85.3246146216852	-0.763076662310378	0.715915570147045	-1.06587521508108	0.286480054293442	0.451367186026394
hsa-miR-194-5p|hsa-mir-194-2	11.1609065674591	-0.701974280450779	0.659980799754661	-1.06362833693303	0.28749710021118	0.451367186026394
hsa-miR-502-3p|hsa-mir-502	36.059647294738	-0.446213776326649	0.419853631999904	-1.06278412836679	0.287879858804235	0.451367186026394
hsa-miR-4662a-5p|hsa-mir-4662a	6.86979023478684	0.686820137558771	0.650084938214925	1.05650830712171	0.290736047601379	0.452124220963777
hsa-miR-143-3p|hsa-mir-143	20999.1006091313	0.526946010090561	0.498361674315779	1.05735660916146	0.290348866598394	0.452124220963777
hsa-miR-542-3p|hsa-mir-542	8.99415646888389	0.727046599481265	0.695207491055039	1.04579799388799	0.295654307588512	0.457903622728548
hsa-miR-374b-3p|hsa-mir-374b	7.58657889406953	0.610497065799744	0.589011692546027	1.03647698938003	0.299979669067215	0.462721675767647
hsa-miR-206|hsa-mir-206	4.64025303324795	-0.661853994680508	0.656353678649221	-1.00838011000808	0.31327201777903	0.48015926076601
hsa-miR-19b-3p|hsa-mir-19b-1	29.4514818117887	-0.345869195177996	0.344268147899292	-1.00465058207817	0.315065131736227	0.48015926076601
hsa-miR-19b-3p|hsa-mir-19b-2	29.4514818117887	-0.345869195177996	0.344268147899292	-1.00465058207817	0.315065131736227	0.48015926076601
hsa-miR-378g|hsa-mir-378g	1.7771797754023	-0.749404184333958	0.748156660630314	-1.00166746320562	0.316504226086174	0.48043071768459
hsa-miR-499a-3p|hsa-mir-499a	3.70899392824946	0.740789826947821	0.747855775850271	0.990551722497007	0.321904521360582	0.486688978723738
hsa-miR-126-3p|hsa-mir-126	1196.2054878112	0.294176205332458	0.299345464970172	0.982731458322813	0.325739623629113	0.490540698034355
hsa-miR-331-3p|hsa-mir-331	2.58748603944918	0.716895718436191	0.753114655444069	0.951907804812905	0.341143740960797	0.511715611441196
hsa-miR-493-3p|hsa-mir-493	3.19811080372701	0.654790369806805	0.696238652365688	0.940468282796352	0.346977411355194	0.518425073436584
hsa-miR-28-3p|hsa-mir-28	2465.1329372691	0.368974943249249	0.393578585101746	0.937487346151883	0.348507929748031	0.518677817320312
hsa-miR-454-5p|hsa-mir-454	2.97030802413566	0.70908999943317	0.764185249384226	0.927903280002524	0.353457742853482	0.522006629774345
hsa-miR-221-5p|hsa-mir-221	11.7464908231398	-0.492583033451211	0.532399356815156	-0.925213426999371	0.354854900555263	0.522006629774345
hsa-miR-340-3p|hsa-mir-340	6.68134065194689	-0.699389266514659	0.754605039840198	-0.926828247347472	0.354015716273957	0.522006629774345
hsa-miR-3116|hsa-mir-3116-2	2.93171771583365	-0.693376952427339	0.756645433502349	-0.916382920885211	0.359466090033535	0.522735039323576
hsa-miR-3116|hsa-mir-3116-1	2.93171771583365	-0.693376952427339	0.756645433502349	-0.916382920885211	0.359466090033535	0.522735039323576
hsa-miR-208b-3p|hsa-mir-208b	1227.32227763399	-0.52839188892826	0.573848594422831	-0.920786238850526	0.357162040951096	0.522735039323576
hsa-miR-299-3p|hsa-mir-299	3.20813141361798	-0.673746169787972	0.745484638604826	-0.903769353381831	0.366117715405366	0.530383458438953
hsa-miR-208a-5p|hsa-mir-208a	2.78726664934737	0.679504120806477	0.764482018915325	0.888842515577518	0.374087722997388	0.539876600234866
hsa-miR-378a-5p|hsa-mir-378a	79.540652000727	0.3713777622136	0.423999825724856	0.875891308631329	0.381089124896368	0.547905496549118
hsa-miR-4677-3p|hsa-mir-4677	1.8133762692498	0.651532621403217	0.763461358840025	0.853393055010842	0.393441371554268	0.563538205120962
hsa-miR-580-3p|hsa-mir-580	1.342790263431	0.644916364953276	0.761975603507874	0.846374033478634	0.397344119409726	0.566996664775676
hsa-miR-195-3p|hsa-mir-195	8.15106733230278	0.502069667835843	0.606505403780008	0.827807410629361	0.407779577181491	0.577561408573042
hsa-miR-615-3p|hsa-mir-615	1.01795806127882	-0.483864299031589	0.58434064019031	-0.828051765959668	0.407641184054332	0.577561408573042
hsa-miR-10b-3p|hsa-mir-10b	7.74834547672312	-0.626761569762024	0.762149840977109	-0.822360034817416	0.410872017938821	0.579786069758115
hsa-miR-28-5p|hsa-mir-28	230.231544070706	0.255051152442654	0.311422493709857	0.818987573454721	0.4127935034655	0.580348062067733
hsa-miR-1247-5p|hsa-mir-1247	3.83491817153031	0.573141153244464	0.708868805359289	0.808529235468287	0.418785983114069	0.586608307229633
hsa-miR-194-5p|hsa-mir-194-1	9.85451773770283	-0.531713964850241	0.66071623252216	-0.804753899901207	0.420961709112504	0.58749601161855
hsa-miR-101-5p|hsa-mir-101-1	9.27733103115675	-0.421516957615837	0.525929942793263	-0.801469783935711	0.422859729944213	0.587991084338486
hsa-miR-107|hsa-mir-107	259.295985422058	-0.476142221162157	0.608076627679478	-0.783029966106731	0.433609515206843	0.600746273795662
hsa-miR-500a-3p|hsa-mir-500a	277.596126867652	0.379689408456389	0.496330094840779	0.764993725754614	0.44427528076007	0.608408810036281
hsa-miR-362-5p|hsa-mir-362	6.3605138974011	0.462809556976402	0.606651346414285	0.762892161555259	0.44552771128641	0.608408810036281
hsa-miR-127-5p|hsa-mir-127	6.42335188054928	0.529136427347723	0.692485315833275	0.764112126639115	0.444800426319664	0.608408810036281
hsa-miR-377-3p|hsa-mir-377	3.2669188759184	0.578427769772413	0.753357382943439	0.767799961702693	0.442606037282994	0.608408810036281
hsa-miR-889-3p|hsa-mir-889	8.99810019961557	-0.401576075199627	0.528844490484253	-0.759346239632585	0.447645463812578	0.609117577544972
hsa-let-7d-3p|hsa-let-7d	18.623502866496	0.389401134794953	0.527880729522754	0.737668782012563	0.460715746966036	0.624671528804482
hsa-miR-29c-5p|hsa-mir-29c	5.57990575501167	-0.502671917290992	0.68922231104241	-0.729332044592011	0.46579857509318	0.629323606774829
hsa-miR-130b-3p|hsa-mir-130b	23.8784341578409	0.431102611119213	0.597937252802842	0.720983028065923	0.47091995694006	0.633994712346865
hsa-miR-708-3p|hsa-mir-708	4.27081536050918	0.502286273721814	0.707666482985882	0.7097782441278	0.477841662382879	0.641048145661539
hsa-miR-1285-3p|hsa-mir-1285-2	1.48583856947201	-0.385144038294016	0.551790009315578	-0.697990235038391	0.485183300912764	0.646345586180989
hsa-miR-1285-3p|hsa-mir-1285-1	1.48583856947201	-0.385144038294016	0.551790009315578	-0.697990235038391	0.485183300912764	0.646345586180989
hsa-miR-342-3p|hsa-mir-342	34.8472734944554	-0.255566248463452	0.372283357261176	-0.686483141077293	0.49240849190935	0.651415400755078
hsa-miR-505-3p|hsa-mir-505	1.82271568152106	-0.493204840733771	0.717269649488183	-0.68761426206407	0.491695724535198	0.651415400755078
hsa-miR-34a-5p|hsa-mir-34a	7.32467423114399	0.489289214200567	0.716676033963699	0.682720212498902	0.494783655077296	0.652292638700518
hsa-miR-142-5p|hsa-mir-142	628.536349178363	0.439919560576145	0.651608996869329	0.67512812543987	0.499594365968161	0.656363632530584
hsa-miR-885-5p|hsa-mir-885	18.3894690998005	-0.5074258146193	0.7626024727353	-0.66538705650831	0.505802961505545	0.662236867125816
hsa-miR-495-3p|hsa-mir-495	2.40813540986258	-0.502131415585832	0.76175105219133	-0.659180468660135	0.509779887426965	0.665158003800252
hsa-miR-32-5p|hsa-mir-32	3.59686963572175	0.298436281358528	0.4802289758414	0.621445802672866	0.534306343668289	0.694780603882655
hsa-let-7c-5p|hsa-let-7c	426.597522266031	-0.190369961334164	0.319167632236575	-0.596457604426058	0.550869567944684	0.705210612496197
hsa-miR-31-5p|hsa-mir-31	3.09591477832224	0.284240567081086	0.471243043269229	0.60317191126935	0.54639433156588	0.705210612496197
hsa-miR-30d-3p|hsa-mir-30d	51.003549438322	-0.228493615752375	0.378116012681236	-0.604294999653988	0.545647530210177	0.705210612496197
hsa-miR-106b-3p|hsa-mir-106b	70.9607870926825	0.451282650844442	0.757959984349943	0.595391129033652	0.551582053868417	0.705210612496197
hsa-miR-26b-3p|hsa-mir-26b	2.8508637733274	0.450210010738854	0.751091351704086	0.599407794694229	0.548900980359615	0.705210612496197
hsa-miR-190b|hsa-mir-190b	1.65115454843853	0.266673200490912	0.460230158251653	0.579434432336994	0.562296076483857	0.716504365017891
hsa-miR-16-5p|hsa-mir-16-2	7126.25515053302	-0.182528322229235	0.322291701267967	-0.566345088971041	0.571159214929341	0.716865535384822
hsa-miR-224-5p|hsa-mir-224	1.2383659113289	0.256210618961266	0.453367994991548	0.565127273631308	0.571987198837233	0.716865535384822
hsa-miR-16-5p|hsa-mir-16-1	7127.84904454174	-0.182987107631635	0.322219157865902	-0.567896424419892	0.570105299991337	0.716865535384822
hsa-miR-122-5p|hsa-mir-122	1.2383659113289	0.256210618961266	0.453367994991548	0.565127273631308	0.571987198837233	0.716865535384822
hsa-miR-324-5p|hsa-mir-324	1.2383659113289	0.256210618961266	0.453367994991548	0.565127273631308	0.571987198837233	0.716865535384822
hsa-miR-629-5p|hsa-mir-629	1.6108776357239	-0.29500300182967	0.530883467098016	-0.555683158570097	0.578427471626046	0.722560218654175
hsa-miR-345-5p|hsa-mir-345	46.5771770828024	-0.340613305507489	0.637327178956117	-0.534440263579191	0.593036968420392	0.738389166562645
hsa-miR-423-3p|hsa-mir-423	585.12565563072	-0.264207288369146	0.49905633307393	-0.529413757244128	0.59651845679943	0.740304664627305
hsa-miR-671-3p|hsa-mir-671	18.16781259674	0.389101326787485	0.756338736171386	0.514453786615677	0.606934762567842	0.743543873113658
hsa-miR-4775|hsa-mir-4775	1.43074669838845	-0.362752816030172	0.698105962034457	-0.519624291666294	0.603325463751869	0.743543873113658
hsa-miR-584-5p|hsa-mir-584	3.03403209744858	-0.277030426148183	0.535329058408011	-0.517495588548902	0.604810247641491	0.743543873113658
hsa-miR-92a-3p|hsa-mir-92a-1	3944.9420634371	-0.173768884900203	0.337349019102261	-0.515101201013209	0.606482303509293	0.743543873113658
hsa-miR-92a-3p|hsa-mir-92a-2	3642.17019576178	-0.168093571914743	0.340333323384814	-0.493908648859166	0.621370696177297	0.758789215524199
hsa-miR-3200-3p|hsa-mir-3200	3.43062322173304	-0.337440694010836	0.700343557532041	-0.481821657930219	0.629932642593357	0.766787018620028
hsa-miR-93-3p|hsa-mir-93	1.44827296081615	0.251167921905665	0.528663272320775	0.475100002319178	0.634715696847173	0.77014866400883
hsa-miR-7706|hsa-mir-7706	2.21386399169897	0.333450621734013	0.712002814483664	0.468327673642453	0.639550281335186	0.772093686931332
hsa-miR-29c-3p|hsa-mir-29c	521.360092626818	-0.154105396626066	0.329863558604967	-0.467179209724762	0.640371666851184	0.772093686931332
hsa-miR-196b-5p|hsa-mir-196b	99.0610634837744	-0.338398192422555	0.750383771311826	-0.450966832386267	0.652013454029134	0.783650239700631
hsa-miR-188-3p|hsa-mir-188	1.91424843834941	0.341516410173976	0.762224498538263	0.448052261281172	0.654115479991819	0.783704395839255
hsa-miR-132-5p|hsa-mir-132	4.08849650896443	0.285945225164773	0.665436941503199	0.429710476425959	0.667406261621326	0.793435464297365
hsa-miR-3605-5p|hsa-mir-3605	2.97749801384969	-0.306221248660585	0.706046347657953	-0.433712672937635	0.664497102723636	0.793435464297365
hsa-miR-516b-5p|hsa-mir-516b-2	2.48667352840865	-0.315250128513651	0.74112107287371	-0.425369268331911	0.67056750525919	0.793435464297365
hsa-miR-455-5p|hsa-mir-455	12.6683046861689	0.205687605371926	0.482675960677746	0.426140148109119	0.670005726827939	0.793435464297365
hsa-miR-30b-3p|hsa-mir-30b	1.08219021123956	0.209890646855491	0.528023459685005	0.39750250297724	0.690996941162337	0.815076887253407
hsa-miR-30c-2-3p|hsa-mir-30c-2	31.1164324248732	0.244986976284021	0.624069893411883	0.392563363287148	0.694642003416382	0.816847541054449
hsa-miR-486-5p|hsa-mir-486-1	52610.9069906653	0.136187900826432	0.359166405260639	0.379177726067124	0.704555890773941	0.819420773206816
hsa-miR-6505-5p|hsa-mir-6505	4.09172352237574	0.287882721367104	0.764479599615601	0.376573451419579	0.70649062045115	0.819420773206816
hsa-miR-378f|hsa-mir-378f	2.3303843186343	0.285129941642788	0.760137593844884	0.375103065486553	0.707583817283576	0.819420773206816
hsa-miR-30e-3p|hsa-mir-30e	168.461291633103	0.13639304163514	0.355155890080836	0.384037110025392	0.70095094269435	0.819420773206816
hsa-miR-339-3p|hsa-mir-339	3.67746762074659	-0.190534164187624	0.507942109758368	-0.375109998811208	0.707578661105416	0.819420773206816
hsa-miR-486-5p|hsa-mir-486-2	52018.1322185838	0.132099063041625	0.359171321515306	0.367788448376983	0.713030983103468	0.820739590823025
hsa-miR-132-3p|hsa-mir-132	5.92795142559539	-0.221350004703764	0.600607232225451	-0.368543688499368	0.712467875214859	0.820739590823025
hsa-miR-103a-3p|hsa-mir-103a-1	686.400852487063	-0.151818090699294	0.416425682269306	-0.364574273786293	0.715429221503339	0.821019678893892
hsa-miR-103a-3p|hsa-mir-103a-2	687.650270427498	-0.149016640928417	0.41514304570522	-0.35895251641582	0.719630611576094	0.823361150181657
hsa-miR-656-3p|hsa-mir-656	0.953354570087891	0.233351471010311	0.711492821523385	0.327974455892162	0.742930976571172	0.83993086668729
hsa-miR-516a-5p|hsa-mir-516a-1	2.4128181222093	-0.168360694825196	0.511720504702112	-0.329009084604112	0.742148821442659	0.83993086668729
hsa-miR-516a-5p|hsa-mir-516a-2	2.4128181222093	-0.168360694825196	0.511720504702112	-0.329009084604112	0.742148821442659	0.83993086668729
hsa-miR-6500-3p|hsa-mir-6500	1.44769087332558	-0.172600998586707	0.519428014323478	-0.332290507687594	0.739669906852479	0.83993086668729
hsa-miR-515-5p|hsa-mir-515-2	1.10900203431259	-0.195935979270758	0.688571923286424	-0.28455412229937	0.775985763750911	0.872125592888192
hsa-miR-515-5p|hsa-mir-515-1	1.10900203431259	-0.195935979270758	0.688571923286424	-0.28455412229937	0.775985763750911	0.872125592888192
hsa-miR-1296-5p|hsa-mir-1296	5.14105008338719	-0.21323792070075	0.764092372950368	-0.279073484109494	0.78018843164936	0.874071503708331
hsa-miR-3157-3p|hsa-mir-3157	1.98504231889463	0.189485955367142	0.685758491989558	0.276315871521176	0.782305466573598	0.874071503708331
hsa-miR-210-5p|hsa-mir-210	1.03066885559375	-0.13734571170998	0.525777803928577	-0.261223868112616	0.79391987286316	0.884454595207205
hsa-miR-95-5p|hsa-mir-95	14.3144993973524	0.189686269103878	0.761878614663051	0.248971772475552	0.803382616305209	0.892387104408993
hsa-miR-3127-5p|hsa-mir-3127	1.48540176374959	-0.160769836540193	0.681264574137504	-0.235987372077479	0.813442469098428	0.897551226441102
hsa-miR-651-5p|hsa-mir-651	1.07342708002571	-0.168350728326067	0.70220889375114	-0.239744511674798	0.81052832571435	0.897551226441102
hsa-miR-29a-3p|hsa-mir-29a	1213.34800015507	-0.0663536473597268	0.283740705418905	-0.233853113397193	0.815099014038376	0.897551226441102
hsa-miR-561-5p|hsa-mir-561	18.8947200161349	-0.0807440312755857	0.380210809206472	-0.212366480174787	0.831821134292277	0.913325222378552
hsa-miR-30c-1-3p|hsa-mir-30c-1	22.991860339685	0.123781342812076	0.612687956424237	0.202029991799558	0.839893277531119	0.919538329710794
hsa-miR-335-5p|hsa-mir-335	35.5126071762303	0.0988391623710119	0.520461303657725	0.189906841635266	0.849382131183497	0.927262441206053
hsa-miR-208b-5p|hsa-mir-208b	1.03168774880673	0.0913763158767582	0.51141904612819	0.178672101808766	0.858195176182674	0.929379267812316
hsa-miR-145-3p|hsa-mir-145	57.4778387442245	-0.0602454962560883	0.33718761333659	-0.178670549786624	0.858196394908142	0.929379267812316
hsa-miR-3605-3p|hsa-mir-3605	1.78223963541236	0.0922061106562906	0.517701280471887	0.178106785002046	0.858639113569384	0.929379267812316
hsa-miR-148a-5p|hsa-mir-148a	13.6959707137497	-0.0809792473914641	0.466867720608544	-0.173452230293221	0.862295973374365	0.930693387693012
hsa-miR-25-3p|hsa-mir-25	833.288787797101	-0.0424859075427859	0.255664572833772	-0.166178313529616	0.868016625441033	0.931589674064883
hsa-miR-212-5p|hsa-mir-212	3.59076098447933	0.11405261876906	0.683902424551844	0.166767384753458	0.86755308245256	0.931589674064883
hsa-miR-3158-3p|hsa-mir-3158-2	2.54492022884234	-0.100521949901343	0.685231244206821	-0.146697849450371	0.883370516130469	0.937504642467155
hsa-miR-3158-3p|hsa-mir-3158-1	2.54492022884234	-0.100521949901343	0.685231244206821	-0.146697849450371	0.883370516130469	0.937504642467155
hsa-miR-144-3p|hsa-mir-144	65.024118665117	-0.118900590007796	0.763955019413542	-0.155638207729915	0.876318206495225	0.937504642467155
hsa-miR-125b-1-3p|hsa-mir-125b-1	14.3355383912225	0.0742685040713058	0.501822609406695	0.147997524780945	0.88234472167014	0.937504642467155
hsa-miR-130b-5p|hsa-mir-130b	3.62754724580432	-0.0678797074280133	0.499683683848274	-0.135845355015883	0.891943535255207	0.943973574811761
hsa-miR-425-5p|hsa-mir-425	20.9186845324916	-0.0559236605071981	0.439014589719469	-0.127384514812898	0.898636071781544	0.9484220037362
hsa-miR-19a-3p|hsa-mir-19a	8.37900867409333	-0.0686515962483149	0.564651216522947	-0.121582304685471	0.903229828323734	0.950636918760616
hsa-miR-625-3p|hsa-mir-625	0.987798995030533	0.0857821019821537	0.725359734305223	0.118261461072579	0.905860492667243	0.950779194782975
hsa-miR-576-3p|hsa-mir-576	1.92513497969829	0.0744744693428211	0.712847687194015	0.104474589285651	0.916792732722397	0.95780459125668
hsa-miR-487b-3p|hsa-mir-487b	12.9867742911307	0.0516009874329107	0.553532556481392	0.0932212330218112	0.925727806326359	0.95780459125668
hsa-miR-1301-3p|hsa-mir-1301	4.58347359733379	0.0748236296195496	0.752237781797801	0.0994680557532299	0.920766649906321	0.95780459125668
hsa-miR-1271-5p|hsa-mir-1271	33.1810098134538	0.0693395297111909	0.763503136592624	0.0908176095001268	0.927637517516312	0.95780459125668
hsa-miR-1185-1-3p|hsa-mir-1185-1	1.12013296755876	-0.0483289274587926	0.524598955529941	-0.0921254740394433	0.926598349156054	0.95780459125668
hsa-miR-625-5p|hsa-mir-625	1.90569024696279	-0.0494600019581204	0.511426320988094	-0.0967099265883734	0.922956756508446	0.95780459125668
hsa-miR-512-3p|hsa-mir-512-2	2.17513420806197	-0.0591361602497522	0.752489137497803	-0.0785873938943403	0.937360814740669	0.960940543923313
hsa-miR-512-3p|hsa-mir-512-1	2.17513420806197	-0.0591361602497522	0.752489137497803	-0.0785873938943403	0.937360814740669	0.960940543923313
hsa-miR-24-2-5p|hsa-mir-24-2	21.1538102428249	0.0586902184309085	0.75748198384678	0.0774806789896934	0.938241160995991	0.960940543923313
hsa-miR-369-3p|hsa-mir-369	6.82088203348862	-0.0500419575290079	0.685970726580091	-0.0729505729471754	0.941845449725221	0.962045888325226
hsa-miR-3163|hsa-mir-3163	0.909465816311689	0.0240818377354449	0.533121779610862	0.045171363572921	0.963970719501312	0.982012952219251
hsa-miR-874-5p|hsa-mir-874	1.7737208960958	-0.0226741082418593	0.764119177393687	-0.0296735233359772	0.976327427937488	0.986686339639743
hsa-miR-133a-3p|hsa-mir-133a-1	31896.0406955705	-0.0185886300197001	0.572883452565643	-0.0324474898628183	0.974115190973319	0.986686339639743
hsa-miR-133a-3p|hsa-mir-133a-2	31896.0406955705	-0.0185886300197001	0.572883452565643	-0.0324474898628183	0.974115190973319	0.986686339639743
hsa-miR-27b-3p|hsa-mir-27b	51751.1863626453	-0.00185670753243529	0.100510065637223	-0.0184728516558414	0.985261635109857	0.987854428886462
hsa-miR-370-3p|hsa-mir-370	3.12376661373308	-0.0141888456389589	0.764306600885107	-0.0185643374301982	0.985188652538324	0.987854428886462
hsa-miR-516b-5p|hsa-mir-516b-1	4.62390443222147	0.0175543213465697	0.740454937770168	0.0237074809703253	0.981085938732681	0.987854428886462
hsa-miR-149-5p|hsa-mir-149	2.15463785012235	-0.00137048897536214	0.695759390652223	-0.00196977431246369	0.998428348504157	0.998428348504157
hsa-miR-1255b-5p|hsa-mir-1255b-2	0.800472261547883	-1.40189627044437	0.717251965178142	-1.95453806821734	0.0506376173900461	NA
hsa-miR-188-5p|hsa-mir-188	0.732165499153167	0.236235784587392	0.439743763900135	0.537212358606729	0.591120935496184	NA
hsa-miR-485-5p|hsa-mir-485	0.389435693343108	0.514170978691666	0.603736081936236	0.851648583007784	0.394409166228225	NA
hsa-miR-141-5p|hsa-mir-141	0.14387478542887	0.135455421545723	0.349633354559824	0.387421336606332	0.69844431044137	NA
hsa-miR-3126-5p|hsa-mir-3126	0.206394318554816	0.156658677476249	0.372342284722031	0.420738347225862	0.673946156007422	NA
hsa-miR-576-5p|hsa-mir-576	0.719373927144349	0.242788693007379	0.444803920149611	0.545833078372412	0.585180683166361	NA
hsa-miR-377-5p|hsa-mir-377	0.844168601498953	0.46113112877035	0.752763632393958	0.612584228204342	0.540151289400999	NA
hsa-miR-514a-3p|hsa-mir-514a-2	0.206394318554816	0.156658677476249	0.372342284722031	0.420738347225862	0.673946156007422	NA
hsa-miR-518e-3p|hsa-mir-518e	0.299522249653568	-0.332227814902243	0.424213707299571	-0.783161432988844	0.433532319473911	NA
hsa-miR-496|hsa-mir-496	0.183041374788292	0.149944705407026	0.365437183326565	0.410315950998975	0.681574192494284	NA
hsa-miR-92a-1-5p|hsa-mir-92a-1	0.470790945646031	0.619210245654344	0.638596359537539	0.969642617603967	0.33222466215498	NA
hsa-miR-548ad-5p*hsa-miR-548ae-5p|hsa-mir-548ae-2	0.166983337298105	-0.267303417182972	0.38537436067748	-0.693620137865578	0.487920461369345	NA
hsa-miR-125a-3p|hsa-mir-125a	0.33396667459621	-0.39799079516617	0.458025176348843	-0.868927770169234	0.384886639144006	NA
hsa-miR-124-3p|hsa-mir-124-2	0.412788637109633	0.201452627829944	0.412932098370541	0.487858969125652	0.625649739093768	NA
hsa-miR-134-5p|hsa-mir-134	0.505916568208384	-0.152413335671056	0.529181235024844	-0.288017271935011	0.773333517526758	NA
hsa-miR-514a-3p|hsa-mir-514a-1	0.206394318554816	0.156658677476249	0.372342284722031	0.420738347225862	0.673946156007422	NA
hsa-miR-376a-3p|hsa-mir-376a-1	0.700293816070083	0.292195987207956	0.7411425856533	0.394250705416411	0.693395953368865	NA
hsa-miR-1-5p|hsa-mir-1-1	0.299522249653568	-0.332227814902243	0.424213707299571	-0.783161432988844	0.433532319473911	NA
hsa-miR-548au-5p|hsa-mir-548au	0.166983337298105	-0.267303417182972	0.38537436067748	-0.693620137865578	0.487920461369345	NA
hsa-miR-548ay-3p|hsa-mir-548ay	0.633488924249778	-1.22410654007797	0.69578598871439	-1.75931473173204	0.0785240657608147	NA
hsa-miR-548ay-5p|hsa-mir-548d-2	0.33396667459621	-0.39799079516617	0.458025176348843	-0.868927770169234	0.384886639144006	NA
hsa-let-7e-3p|hsa-let-7e	0.14387478542887	0.135455421545723	0.349633354559824	0.387421336606332	0.69844431044137	NA
hsa-miR-449a|hsa-mir-449a	0.14387478542887	0.135455421545723	0.349633354559824	0.387421336606332	0.69844431044137	NA
hsa-miR-585-5p|hsa-mir-585	0.373377655852921	-0.0692782051256586	0.529383796983524	-0.130865745269145	0.895881512906352	NA
hsa-miR-329-3p|hsa-mir-329-1	0.206394318554816	0.156658677476249	0.372342284722031	0.420738347225862	0.673946156007422	NA
hsa-miR-659-5p|hsa-mir-659	0.777363709678648	-0.884490439174913	0.731966053519152	-1.20837631051666	0.226902547680561	NA
hsa-miR-372-3p|hsa-mir-372	0.183041374788292	0.149944705407026	0.365437183326565	0.410315950998975	0.681574192494284	NA
hsa-miR-3125|hsa-mir-3125	0.57549914171548	0.231212901251625	0.436537594958197	0.529651750323512	0.5963534069127	NA
hsa-miR-485-3p|hsa-mir-485	0.14387478542887	0.135455421545723	0.349633354559824	0.387421336606332	0.69844431044137	NA
hsa-miR-1246|hsa-mir-1246	0.206394318554816	0.156658677476249	0.372342284722031	0.420738347225862	0.673946156007422	NA
hsa-miR-937-3p|hsa-mir-937	0.166983337298105	-0.267303417182972	0.38537436067748	-0.693620137865578	0.487920461369345	NA
hsa-miR-1270|hsa-mir-1270	0.373377655852921	-0.0692782051256586	0.529383796983524	-0.130865745269145	0.895881512906352	NA
hsa-miR-129-5p|hsa-mir-129-2	0.844412993396242	0.796105370087962	0.679558973821383	1.17150299055165	0.241396656459538	NA
hsa-miR-7705|hsa-mir-7705	0.299522249653568	-0.332227814902243	0.424213707299571	-0.783161432988844	0.433532319473911	NA
hsa-miR-124-3p|hsa-mir-124-3	0.412788637109633	0.201452627829944	0.412932098370541	0.487858969125652	0.625649739093768	NA
hsa-miR-514a-3p|hsa-mir-514a-3	0.206394318554816	0.156658677476249	0.372342284722031	0.420738347225862	0.673946156007422	NA
hsa-miR-548ah-3p|hsa-mir-548p	0.206394318554816	0.156658677476249	0.372342284722031	0.420738347225862	0.673946156007422	NA
hsa-miR-517-5p|hsa-mir-517b	0.206394318554816	0.156658677476249	0.372342284722031	0.420738347225862	0.673946156007422	NA
hsa-miR-511-3p|hsa-mir-511	0.412788637109633	0.201452627829944	0.412932098370541	0.487858969125652	0.625649739093768	NA
hsa-miR-99b-3p|hsa-mir-99b	0.183041374788292	0.149944705407026	0.365437183326565	0.410315950998975	0.681574192494284	NA
hsa-miR-4679|hsa-mir-4679-2	0.14387478542887	0.135455421545723	0.349633354559824	0.387421336606332	0.69844431044137	NA
hsa-miR-135a-5p|hsa-mir-135a-1	0.310858122726975	-0.125655200623451	0.533804302903962	-0.235395630833005	0.813901676904407	NA
hsa-miR-4746-5p|hsa-mir-4746	0.183041374788292	0.149944705407026	0.365437183326565	0.410315950998975	0.681574192494284	NA
hsa-miR-3914|hsa-mir-3914-2	0.206394318554816	0.156658677476249	0.372342284722031	0.420738347225862	0.673946156007422	NA
hsa-miR-3940-3p|hsa-mir-3940	0.28774957085774	0.186996987175616	0.401029227869697	0.466292664424886	0.641006028761581	NA
hsa-miR-513c-5p|hsa-mir-513c	0.206394318554816	0.156658677476249	0.372342284722031	0.420738347225862	0.673946156007422	NA
hsa-miR-509-3-5p|hsa-mir-509-3	0.206394318554816	0.156658677476249	0.372342284722031	0.420738347225862	0.673946156007422	NA
hsa-miR-185-5p|hsa-mir-185	0.299522249653568	-0.332227814902243	0.424213707299571	-0.783161432988844	0.433532319473911	NA
hsa-miR-10a-5p|hsa-mir-10a	15888.2306842652	0.670173984598788	0.653018364875694	1.02627126685229	NA	NA
hsa-miR-3914|hsa-mir-3914-1	0.206394318554816	0.156658677476249	0.372342284722031	0.420738347225862	0.673946156007422	NA
hsa-miR-1295b-5p|hsa-mir-1295b	0.326916160217162	0.505172155431568	0.60160871761342	0.83970218622427	0.401075387904009	NA
hsa-miR-6511b-3p|hsa-mir-6511b-2	0.732165499153167	0.236235784587392	0.439743763900135	0.537212358606729	0.591120935496184	NA
hsa-miR-1254|hsa-mir-1254-1	0.14387478542887	0.135455421545723	0.349633354559824	0.387421336606332	0.69844431044137	NA
hsa-miR-193a-5p|hsa-mir-193a	0.14387478542887	0.135455421545723	0.349633354559824	0.387421336606332	0.69844431044137	NA
hsa-miR-4761-3p|hsa-mir-4761	0.183041374788292	0.149944705407026	0.365437183326565	0.410315950998975	0.681574192494284	NA
hsa-miR-548i|hsa-mir-548i-2	0.166983337298105	-0.267303417182972	0.38537436067748	-0.693620137865578	0.487920461369345	NA
hsa-miR-1260b|hsa-mir-1260b	0.5724770681314	0.615506874602151	0.635207807533699	0.968985058593596	0.332552644079121	NA
hsa-miR-3921|hsa-mir-3921	0.299522249653568	-0.332227814902243	0.424213707299571	-0.783161432988844	0.433532319473911	NA
hsa-miR-548ah-3p|hsa-mir-548ah	0.206394318554816	0.156658677476249	0.372342284722031	0.420738347225862	0.673946156007422	NA
hsa-miR-3173-5p|hsa-mir-3173	0.33396667459621	-0.39799079516617	0.458025176348843	-0.868927770169234	0.384886639144006	NA
hsa-miR-6780a-5p|hsa-mir-6780a	0.183041374788292	0.149944705407026	0.365437183326565	0.410315950998975	0.681574192494284	NA
hsa-miR-124-3p|hsa-mir-124-1	0.412788637109633	0.201452627829944	0.412932098370541	0.487858969125652	0.625649739093768	NA
hsa-miR-517-5p|hsa-mir-517c	0.206394318554816	0.156658677476249	0.372342284722031	0.420738347225862	0.673946156007422	NA
hsa-miR-375|hsa-mir-375	0.350269103983686	0.508692297965774	0.602557913134559	0.844221421505382	0.398545686296753	NA
hsa-miR-342-5p|hsa-mir-342	0.33396667459621	-0.39799079516617	0.458025176348843	-0.868927770169234	0.384886639144006	NA
hsa-miR-888-5p|hsa-mir-888	0.206394318554816	0.156658677476249	0.372342284722031	0.420738347225862	0.673946156007422	NA
hsa-miR-548ay-5p|hsa-mir-548d-1	0.33396667459621	-0.39799079516617	0.458025176348843	-0.868927770169234	0.384886639144006	NA
hsa-miR-3660|hsa-mir-3660	0.166983337298105	-0.267303417182972	0.38537436067748	-0.693620137865578	0.487920461369345	NA
hsa-miR-26a-2-3p|hsa-mir-26a-2	0.299522249653568	-0.332227814902243	0.424213707299571	-0.783161432988844	0.433532319473911	NA
hsa-miR-664b-3p|hsa-mir-664b	0.350024712086397	-0.0879292685419077	0.530775347096548	-0.165661930274077	0.868423007246886	NA
hsa-miR-148b-5p|hsa-mir-148b	0.667933349192419	-0.534084883565333	0.514849995279803	-1.03736017958993	0.299568029073775	NA
hsa-miR-3130-3p|hsa-mir-3130-1	0.299522249653568	-0.332227814902243	0.424213707299571	-0.783161432988844	0.433532319473911	NA
hsa-miR-4679|hsa-mir-4679-1	0.14387478542887	0.135455421545723	0.349633354559824	0.387421336606332	0.69844431044137	NA
hsa-miR-526b-5p|hsa-mir-526b	0.299522249653568	-0.332227814902243	0.424213707299571	-0.783161432988844	0.433532319473911	NA
hsa-miR-519c-3p|hsa-mir-519c	0.665604999230151	-0.029484044186207	0.519245111154731	-0.0567825166820318	0.954718441131779	NA
hsa-miR-154-5p|hsa-mir-154	0.5724770681314	0.615506874602151	0.635207807533699	0.968985058593596	0.332552644079121	NA
hsa-miR-4662a-3p|hsa-mir-4662a	0.166983337298105	-0.267303417182972	0.38537436067748	-0.693620137865578	0.487920461369345	NA
hsa-miR-653-3p|hsa-mir-653	0.619182955664449	0.224136395139759	0.430690300471158	0.520411987208821	0.602776456943041	NA
hsa-miR-34a-3p|hsa-mir-34a	0.14387478542887	0.135455421545723	0.349633354559824	0.387421336606332	0.69844431044137	NA
hsa-miR-550a-3p|hsa-mir-550a-1	0.33396667459621	-0.39799079516617	0.458025176348843	-0.868927770169234	0.384886639144006	NA
hsa-miR-500a-5p|hsa-mir-500a	0.43162435628661	0.214133788028563	0.423592895832787	0.505517892616151	0.613195134558676	NA
hsa-miR-376a-5p|hsa-mir-376a-1	0.33396667459621	-0.39799079516617	0.458025176348843	-0.868927770169234	0.384886639144006	NA
hsa-miR-320d|hsa-mir-320d-2	0.633488924249778	-1.22410654007797	0.69578598871439	-1.75931473173204	0.0785240657608147	NA
hsa-miR-3133|hsa-mir-3133	0.206394318554816	0.156658677476249	0.372342284722031	0.420738347225862	0.673946156007422	NA
hsa-miR-6786-3p|hsa-mir-6786	0.14387478542887	0.135455421545723	0.349633354559824	0.387421336606332	0.69844431044137	NA
hsa-miR-5706|hsa-mir-5706	0.206394318554816	0.156658677476249	0.372342284722031	0.420738347225862	0.673946156007422	NA
hsa-miR-128-1-5p|hsa-mir-128-1	0.33396667459621	-0.39799079516617	0.458025176348843	-0.868927770169234	0.384886639144006	NA
hsa-miR-5189-3p|hsa-mir-5189	0.166983337298105	-0.267303417182972	0.38537436067748	-0.693620137865578	0.487920461369345	NA
hsa-miR-548ad-5p*hsa-miR-548ae-5p|hsa-mir-548d-2	0.33396667459621	-0.39799079516617	0.458025176348843	-0.868927770169234	0.384886639144006	NA
hsa-let-7g-3p|hsa-let-7g	0.443397035082438	-0.211322161645952	0.537225400919697	-0.393358469804631	0.694054738764012	NA
hsa-miR-4705|hsa-mir-4705	0.183041374788292	0.149944705407026	0.365437183326565	0.410315950998975	0.681574192494284	NA
hsa-miR-431-3p|hsa-mir-431	0.350269103983686	0.508692297965774	0.602557913134559	0.844221421505382	0.398545686296753	NA
hsa-miR-6516-3p|hsa-mir-6516	0.14387478542887	0.135455421545723	0.349633354559824	0.387421336606332	0.69844431044137	NA
hsa-miR-548o-5p*hsa-miR-548c-5p*hsa-miR-548am-5p|hsa-mir-548am	0.366082749576583	0.197125715814549	0.409484976176465	0.4813991410752	0.630232847028402	NA
hsa-miR-1197|hsa-mir-1197	0.183041374788292	0.149944705407026	0.365437183326565	0.410315950998975	0.681574192494284	NA
hsa-miR-517-5p|hsa-mir-517a	0.206394318554816	0.156658677476249	0.372342284722031	0.420738347225862	0.673946156007422	NA
hsa-miR-1306-5p|hsa-mir-1306	0.366082749576583	0.197125715814549	0.409484976176465	0.4813991410752	0.630232847028402	NA
hsa-miR-500a-5p|hsa-mir-500b	0.43162435628661	0.214133788028563	0.423592895832787	0.505517892616151	0.613195134558676	NA
hsa-miR-579-5p|hsa-mir-579	0.166983337298105	-0.267303417182972	0.38537436067748	-0.693620137865578	0.487920461369345	NA
hsa-miR-3177-3p|hsa-mir-3177	0.166983337298105	-0.267303417182972	0.38537436067748	-0.693620137865578	0.487920461369345	NA
hsa-miR-518f-5p|hsa-mir-518f	0.166983337298105	-0.267303417182972	0.38537436067748	-0.693620137865578	0.487920461369345	NA
hsa-miR-4524a-3p|hsa-mir-4524a	0.299522249653568	-0.332227814902243	0.424213707299571	-0.783161432988844	0.433532319473911	NA
hsa-miR-190a-3p|hsa-mir-190a	0.33396667459621	-0.39799079516617	0.458025176348843	-0.868927770169234	0.384886639144006	NA
hsa-miR-412-5p|hsa-mir-412	0.183041374788292	0.149944705407026	0.365437183326565	0.410315950998975	0.681574192494284	NA
hsa-miR-548au-5p|hsa-mir-548o-2	0.166983337298105	-0.267303417182972	0.38537436067748	-0.693620137865578	0.487920461369345	NA
hsa-miR-29a-5p|hsa-mir-29a	0.466505586951673	-0.965748236635441	0.650226807736286	-1.48524826282943	0.137478071468934	NA
hsa-miR-487a-3p|hsa-mir-487a	0.533066086874688	0.0586925350950304	0.528039477091483	0.111151793836168	0.911495977618026	NA
hsa-miR-369-5p|hsa-mir-369	0.549124124364875	0.221305141737187	0.428754772245006	0.516157850741602	0.60574416590907	NA
hsa-miR-138-5p|hsa-mir-138-2	0.366082749576583	0.197125715814549	0.409484976176465	0.4813991410752	0.630232847028402	NA
hsa-miR-3688-3p|hsa-mir-3688-2	0.619182955664449	0.224136395139759	0.430690300471158	0.520411987208821	0.602776456943041	NA
hsa-miR-2116-5p|hsa-mir-2116	0.14387478542887	0.135455421545723	0.349633354559824	0.387421336606332	0.69844431044137	NA
hsa-miR-676-3p|hsa-mir-676	0.326916160217162	0.505172155431568	0.60160871761342	0.83970218622427	0.401075387904009	NA
hsa-miR-19b-1-5p|hsa-mir-19b-1	0.299522249653568	-0.332227814902243	0.424213707299571	-0.783161432988844	0.433532319473911	NA
hsa-miR-548au-5p|hsa-mir-548am	0.166983337298105	-0.267303417182972	0.38537436067748	-0.693620137865578	0.487920461369345	NA
hsa-miR-5588-3p|hsa-mir-5588	0.206394318554816	0.156658677476249	0.372342284722031	0.420738347225862	0.673946156007422	NA
hsa-miR-6502-5p|hsa-mir-6502	0.389435693343108	0.514170978691666	0.603736081936236	0.851648583007784	0.394409166228225	NA
hsa-miR-196b-3p|hsa-mir-196b	0.598607693584715	0.0996025915918673	0.53395189907726	0.186538509862019	0.852022482288301	NA
hsa-miR-552-3p|hsa-mir-552	0.350269103983686	0.508692297965774	0.602557913134559	0.844221421505382	0.398545686296753	NA
hsa-miR-3074-5p|hsa-mir-3074	0.28774957085774	0.186996987175616	0.401029227869697	0.466292664424886	0.641006028761581	NA
hsa-miR-548ad-5p*hsa-miR-548ae-5p|hsa-mir-548ay	0.33396667459621	-0.39799079516617	0.458025176348843	-0.868927770169234	0.384886639144006	NA
hsa-miR-7974|hsa-mir-7974	0.533066086874688	0.0586925350950304	0.528039477091483	0.111151793836168	0.911495977618026	NA
hsa-miR-6764-3p|hsa-mir-6764	0.14387478542887	0.135455421545723	0.349633354559824	0.387421336606332	0.69844431044137	NA
hsa-miR-378b|hsa-mir-378b	0.350024712086397	-0.0879292685419077	0.530775347096548	-0.165661930274077	0.868423007246886	NA
hsa-miR-184|hsa-mir-184	0.610380372380543	-0.623791232223477	0.703768969211544	-0.886357966197815	0.37542466217573	NA
hsa-miR-6511a-3p|hsa-mir-6511a-1	0.299522249653568	-0.332227814902243	0.424213707299571	-0.783161432988844	0.433532319473911	NA
hsa-miR-26a-1-3p|hsa-mir-26a-1	0.14387478542887	0.135455421545723	0.349633354559824	0.387421336606332	0.69844431044137	NA
hsa-miR-4490|hsa-mir-4490	0.719373927144349	0.242788693007379	0.444803920149611	0.545833078372412	0.585180683166361	NA
hsa-miR-548e-5p|hsa-mir-548e	0.766027836605241	-1.21295526183292	0.691096888103905	-1.75511608098944	0.0792394542163554	NA
hsa-miR-4786-5p|hsa-mir-4786	0.33396667459621	-0.39799079516617	0.458025176348843	-0.868927770169234	0.384886639144006	NA
hsa-miR-548ay-5p|hsa-mir-548ay	0.33396667459621	-0.39799079516617	0.458025176348843	-0.868927770169234	0.384886639144006	NA
hsa-miR-4454|hsa-mir-4454	0.33396667459621	-0.39799079516617	0.458025176348843	-0.868927770169234	0.384886639144006	NA
hsa-miR-3912-3p|hsa-mir-3912	0.712310886763201	-0.0103722023719543	0.515155038569654	-0.0201341374836458	0.98393636788593	NA
hsa-miR-2114-5p|hsa-mir-2114	0.183041374788292	0.149944705407026	0.365437183326565	0.410315950998975	0.681574192494284	NA
hsa-miR-197-5p|hsa-mir-197	0.14387478542887	0.135455421545723	0.349633354559824	0.387421336606332	0.69844431044137	NA
hsa-miR-1262|hsa-mir-1262	0.739460405429505	0.262074471376548	0.693681577054003	0.377802265543151	0.705577490587183	NA
hsa-miR-548au-5p|hsa-mir-548c	0.166983337298105	-0.267303417182972	0.38537436067748	-0.693620137865578	0.487920461369345	NA
hsa-let-7c-3p|hsa-let-7c	0.540360993151026	-0.226325898669311	0.550628077143712	-0.411032252193418	0.681048885542471	NA
hsa-miR-365a-5p|hsa-mir-365a	0.28774957085774	0.186996987175616	0.401029227869697	0.466292664424886	0.641006028761581	NA
hsa-miR-758-3p|hsa-mir-758	0.638018674841426	0.676448415811565	0.651885563581528	1.03767969963177	0.299419199055804	NA
hsa-miR-379-5p|hsa-mir-379	0.206394318554816	0.156658677476249	0.372342284722031	0.420738347225862	0.673946156007422	NA
hsa-miR-222-5p|hsa-mir-222	0.366082749576583	0.197125715814549	0.409484976176465	0.4813991410752	0.630232847028402	NA
hsa-miR-4699-3p|hsa-mir-4699	0.619182955664449	0.224136395139759	0.430690300471158	0.520411987208821	0.602776456943041	NA
hsa-miR-2681-3p|hsa-mir-2681	0.206394318554816	0.156658677476249	0.372342284722031	0.420738347225862	0.673946156007422	NA
hsa-miR-548at-5p|hsa-mir-548at	0.649546961739965	-0.576846798736145	0.701970771777228	-0.821753300747411	0.411217316918495	NA
hsa-miR-744-3p|hsa-mir-744	0.890385705237423	-0.351685416377359	0.701850310374653	-0.501083224127416	0.616312552803274	NA
hsa-miR-548i|hsa-mir-548i-4	0.166983337298105	-0.267303417182972	0.38537436067748	-0.693620137865578	0.487920461369345	NA
hsa-miR-20a-3p|hsa-mir-20a	0.166983337298105	-0.267303417182972	0.38537436067748	-0.693620137865578	0.487920461369345	NA
hsa-miR-326|hsa-mir-326	0.326916160217162	0.505172155431568	0.60160871761342	0.83970218622427	0.401075387904009	NA
hsa-miR-128-2-5p|hsa-mir-128-2	0.493899497515266	0.0574519951027958	0.685180397463326	0.0838494436144037	0.933176136081921	NA
hsa-miR-296-3p|hsa-mir-296	0.509957535005453	0.618458322659044	0.637487298223172	0.970150031824687	0.331971713409849	NA
hsa-miR-2110|hsa-mir-2110	0.28774957085774	0.186996987175616	0.401029227869697	0.466292664424886	0.641006028761581	NA
hsa-miR-3130-3p|hsa-mir-3130-2	0.299522249653568	-0.332227814902243	0.424213707299571	-0.783161432988844	0.433532319473911	NA
hsa-miR-548ad-5p*hsa-miR-548ae-5p|hsa-mir-548ad	0.166983337298105	-0.267303417182972	0.38537436067748	-0.693620137865578	0.487920461369345	NA
hsa-miR-6509-5p|hsa-mir-6509	0.183041374788292	0.149944705407026	0.365437183326565	0.410315950998975	0.681574192494284	NA
hsa-miR-3688-3p|hsa-mir-3688-1	0.619182955664449	0.224136395139759	0.430690300471158	0.520411987208821	0.602776456943041	NA
hsa-miR-511-5p|hsa-mir-511	0.500950011894315	-0.479392740023761	0.493869557333756	-0.97068696157716	0.33170418657233	NA
hsa-miR-548o-5p*hsa-miR-548c-5p*hsa-miR-548am-5p|hsa-mir-548o-2	0.366082749576583	0.197125715814549	0.409484976176465	0.4813991410752	0.630232847028402	NA
hsa-miR-1254|hsa-mir-1254-2	0.14387478542887	0.135455421545723	0.349633354559824	0.387421336606332	0.69844431044137	NA
hsa-miR-548i|hsa-mir-548i-1	0.166983337298105	-0.267303417182972	0.38537436067748	-0.693620137865578	0.487920461369345	NA
hsa-miR-34c-3p|hsa-mir-34c	0.28774957085774	0.186996987175616	0.401029227869697	0.466292664424886	0.641006028761581	NA
hsa-miR-138-5p|hsa-mir-138-1	0.366082749576583	0.197125715814549	0.409484976176465	0.4813991410752	0.630232847028402	NA
hsa-miR-6864-5p|hsa-mir-6864	0.183041374788292	0.149944705407026	0.365437183326565	0.410315950998975	0.681574192494284	NA
hsa-miR-4768-5p|hsa-mir-4768	0.206394318554816	0.156658677476249	0.372342284722031	0.420738347225862	0.673946156007422	NA
hsa-miR-376a-3p|hsa-mir-376a-2	0.700293816070083	0.292195987207956	0.7411425856533	0.394250705416411	0.693395953368865	NA
hsa-miR-3183|hsa-mir-3183	0.299522249653568	-0.332227814902243	0.424213707299571	-0.783161432988844	0.433532319473911	NA
hsa-miR-6868-3p|hsa-mir-6868	0.206394318554816	0.156658677476249	0.372342284722031	0.420738347225862	0.673946156007422	NA
hsa-miR-129-5p|hsa-mir-129-1	0.844412993396242	0.796105370087962	0.679558973821383	1.17150299055165	0.241396656459538	NA
hsa-miR-320d|hsa-mir-320d-1	0.633488924249778	-1.22410654007797	0.69578598871439	-1.75931473173204	0.0785240657608147	NA
hsa-miR-219b-5p|hsa-mir-219b	0.166983337298105	-0.267303417182972	0.38537436067748	-0.693620137865578	0.487920461369345	NA
hsa-miR-891a-5p|hsa-mir-891a	0.637774282944136	0.2221733327442	0.702463690620742	0.316277318971282	0.751792025071687	NA
hsa-miR-548ad-5p*hsa-miR-548ae-5p|hsa-mir-548d-1	0.33396667459621	-0.39799079516617	0.458025176348843	-0.868927770169234	0.384886639144006	NA
hsa-miR-4707-3p|hsa-mir-4707	0.14387478542887	0.135455421545723	0.349633354559824	0.387421336606332	0.69844431044137	NA
hsa-miR-1255b-5p|hsa-mir-1255b-1	0.800472261547883	-1.40189627044437	0.717251965178142	-1.95453806821734	0.0506376173900461	NA
hsa-miR-548l|hsa-mir-548l	0.500950011894315	-0.479392740023761	0.493869557333756	-0.97068696157716	0.33170418657233	NA
hsa-miR-7151-5p|hsa-mir-7151	0.183041374788292	0.149944705407026	0.365437183326565	0.410315950998975	0.681574192494284	NA
hsa-miR-582-5p|hsa-mir-582	0.373377655852921	-0.0692782051256586	0.529383796983524	-0.130865745269145	0.895881512906352	NA
hsa-miR-135a-5p|hsa-mir-135a-2	0.310858122726975	-0.125655200623451	0.533804302903962	-0.235395630833005	0.813901676904407	NA
hsa-miR-548i|hsa-mir-548i-3	0.166983337298105	-0.267303417182972	0.38537436067748	-0.693620137865578	0.487920461369345	NA
hsa-miR-550a-3p|hsa-mir-550a-3	0.33396667459621	-0.39799079516617	0.458025176348843	-0.868927770169234	0.384886639144006	NA
hsa-miR-376b-3p|hsa-mir-376b	0.183041374788292	0.149944705407026	0.365437183326565	0.410315950998975	0.681574192494284	NA
hsa-miR-331-5p|hsa-mir-331	0.732165499153167	0.236235784587392	0.439743763900135	0.537212358606729	0.591120935496184	NA
hsa-miR-550a-3p|hsa-mir-550a-2	0.33396667459621	-0.39799079516617	0.458025176348843	-0.868927770169234	0.384886639144006	NA
hsa-miR-518b|hsa-mir-518b	0.299522249653568	-0.332227814902243	0.424213707299571	-0.783161432988844	0.433532319473911	NA
hsa-miR-100-3p|hsa-mir-100	0.844168601498953	0.46113112877035	0.752763632393958	0.612584228204342	0.540151289400999	NA
hsa-miR-6511b-3p|hsa-mir-6511b-1	0.732165499153167	0.236235784587392	0.439743763900135	0.537212358606729	0.591120935496184	NA
hsa-miR-6503-5p|hsa-mir-6503	0.299522249653568	-0.332227814902243	0.424213707299571	-0.783161432988844	0.433532319473911	NA
hsa-miR-548o-5p*hsa-miR-548c-5p*hsa-miR-548am-5p|hsa-mir-548c	0.366082749576583	0.197125715814549	0.409484976176465	0.4813991410752	0.630232847028402	NA
hsa-miR-202-3p|hsa-mir-202	0.166983337298105	-0.267303417182972	0.38537436067748	-0.693620137865578	0.487920461369345	NA
hsa-miR-1305|hsa-mir-1305	0.206394318554816	0.156658677476249	0.372342284722031	0.420738347225862	0.673946156007422	NA
hsa-miR-3065-5p|hsa-mir-3065	0.183041374788292	0.149944705407026	0.365437183326565	0.410315950998975	0.681574192494284	NA
hsa-miR-219b-3p|hsa-mir-219b	0.183041374788292	0.149944705407026	0.365437183326565	0.410315950998975	0.681574192494284	NA
hsa-miR-203a-3p|hsa-mir-203a	0.206394318554816	0.156658677476249	0.372342284722031	0.420738347225862	0.673946156007422	NA
hsa-miR-590-5p|hsa-mir-590	0.166983337298105	-0.267303417182972	0.38537436067748	-0.693620137865578	0.487920461369345	NA
hsa-miR-483-5p|hsa-mir-483	0.653832320434323	0.741947628405484	0.669990160062664	1.1074007838206	0.268120687193944	NA
hsa-miR-6511a-3p|hsa-mir-6511a-4	0.299522249653568	-0.332227814902243	0.424213707299571	-0.783161432988844	0.433532319473911	NA
hsa-miR-517a-3p*hsa-miR-517b-3p|hsa-mir-517a	0.366082749576583	0.197125715814549	0.409484976176465	0.4813991410752	0.630232847028402	NA
hsa-miR-4732-3p|hsa-mir-4732	0.766027836605241	-1.21295526183292	0.691096888103905	-1.75511608098944	0.0792394542163554	NA
hsa-miR-2355-3p|hsa-mir-2355	0.310858122726975	-0.125655200623451	0.533804302903962	-0.235395630833005	0.813901676904407	NA
hsa-miR-6511a-3p|hsa-mir-6511a-3	0.299522249653568	-0.332227814902243	0.424213707299571	-0.783161432988844	0.433532319473911	NA
hsa-miR-6515-5p|hsa-mir-6515	0.183041374788292	0.149944705407026	0.365437183326565	0.410315950998975	0.681574192494284	NA
hsa-miR-1343-3p|hsa-mir-1343	0.443397035082438	-0.211322161645952	0.537225400919697	-0.393358469804631	0.694054738764012	NA
hsa-miR-106a-5p|hsa-mir-106a	0.166983337298105	-0.267303417182972	0.38537436067748	-0.693620137865578	0.487920461369345	NA
hsa-miR-329-3p|hsa-mir-329-2	0.206394318554816	0.156658677476249	0.372342284722031	0.420738347225862	0.673946156007422	NA
hsa-miR-654-3p|hsa-mir-654	31.0267442225843	0.923469485990304	0.685372360521733	1.34739820159558	NA	NA
hsa-miR-627-5p|hsa-mir-627	0.14387478542887	0.135455421545723	0.349633354559824	0.387421336606332	0.69844431044137	NA
hsa-miR-382-3p|hsa-mir-382	0.883579582755664	1.12752045288502	0.737266092394359	1.52932633755509	0.126183563565854	NA
hsa-miR-517a-3p*hsa-miR-517b-3p|hsa-mir-517b	0.366082749576583	0.197125715814549	0.409484976176465	0.4813991410752	0.630232847028402	NA
hsa-miR-6511a-3p|hsa-mir-6511a-2	0.299522249653568	-0.332227814902243	0.424213707299571	-0.783161432988844	0.433532319473911	NA
